# Supplementary material for: Linking electrocatalytic turnover to elementary step rates in hydrocarbon fuel oxidation
Source: Nat Commun. 2025 Oct 14;16:9100. doi: 10.1038/s41467-025-63910-4 (PMC12521664; doi:10.1038/s41467-025-63910-4)
Supplement: Supplementary file 3 — Source Data [file 41467_2025_63910_MOESM3_ESM.xlsx]

## Sheet: Fig 2b
Fig 2b
He 900s Cycle 1	He 900s Cycle 1	He 900s Cycle 2	He 900s Cycle 2		Propane 60s Cycle 1	Propane 60s Cycle 1	Propane 60s Cycle 2	Propane 60s Cycle 2		Propane 300s Cycle 1	Propane 300s Cycle 1	Propane 300s Cycle 2	Propane 300s Cycle 2		Propane 900s Cycle 1	Propane 900s Cycle 1	Propane 900s Cycle 2	Propane 900s Cycle 2
E (V vs SHE)	Current (mA)	E (V vs SHE)	Current (mA)		E (V vs SHE)	Current (mA)	E (V vs SHE)	Current (mA)		E (V vs SHE)	Current (mA)	E (V vs SHE)	Current (mA)		E (V vs SHE)	Current (mA)	E (V vs SHE)	Current (mA)
0.29986	-0.15535	0.30034	-2.36958		0.29983	0.45208	0.30035	-0.45464		0.29982	-0.07275	0.30033	-2.2628		0.2998	-0.11208	0.30031	-2.19695
0.30068	0.12418	0.30134	-1.76693		0.30039	0.63599	0.30136	-0.33735		0.30036	0.11034	0.30132	-1.65889		0.30036	0.0736	0.30134	-1.59096
0.30196	0.52676	0.30235	-1.21005		0.30139	0.94878	0.30236	-0.22979		0.30194	0.58499	0.30233	-1.09765		0.30168	0.45479	0.30234	-1.04085
0.30297	0.79867	0.30336	-0.70426		0.3024	1.23753	0.30337	-0.13174		0.30294	0.82399	0.30334	-0.59872		0.30297	0.74137	0.30334	-0.55088
0.30398	1.03291	0.30434	-0.25518		0.30337	1.49539	0.30435	-0.04469		0.30396	1.01599	0.30433	-0.16693		0.30398	0.89846	0.30434	-0.12568
0.30497	1.23095	0.30536	0.13202		0.30439	1.7214	0.3054	0.03117		0.30494	1.16112	0.30536	0.20061		0.30498	1.0016	0.30534	0.2324
0.30597	1.39177	0.30637	0.46096		0.3054	1.91429	0.30638	0.09614		0.30596	1.25997	0.30636	0.50275		0.30599	1.06268	0.30637	0.52602
0.30698	1.50968	0.30738	0.72913		0.30639	2.07486	0.30741	0.15138		0.30695	1.32434	0.30736	0.74305		0.30699	1.09212	0.30737	0.75664
0.30799	1.59051	0.30837	0.94044		0.3074	2.20466	0.30839	0.19629		0.30796	1.36014	0.30835	0.92681		0.30797	1.0976	0.30836	0.92607
0.30899	1.63658	0.30937	1.09846		0.3084	2.30632	0.3094	0.23203		0.30894	1.37113	0.30936	1.05624		0.30897	1.08813	0.30937	1.04489
0.30998	1.65514	0.31039	1.20922		0.30938	2.38325	0.31039	0.25912		0.30996	1.37142	0.31036	1.1419		0.30999	1.07579	0.31036	1.12026
0.31098	1.65483	0.31138	1.27128		0.31043	2.43927	0.31142	0.27891		0.31096	1.36504	0.31138	1.18863		0.311	1.06268	0.31139	1.15682
0.31199	1.6262	0.31237	1.29185		0.31142	2.47559	0.3124	0.29155		0.31197	1.35147	0.31237	1.20087		0.31197	1.0475	0.31238	1.15929
0.31297	1.58409	0.31338	1.28285		0.31242	2.49493	0.31339	0.29869		0.31295	1.3348	0.31338	1.19434		0.31297	1.03713	0.31338	1.14027
0.31399	1.5389	0.31438	1.25196		0.3134	2.50067	0.3144	0.30176		0.31395	1.32174	0.31437	1.17241		0.31396	1.02977	0.31437	1.10876
0.31501	1.49134	0.31535	1.20018		0.31441	2.49924	0.31541	0.30082		0.31495	1.31162	0.31535	1.13866		0.31496	1.02677	0.31537	1.06615
0.31597	1.44284	0.31636	1.14182		0.31541	2.48819	0.31641	0.29757		0.31595	1.30251	0.31636	1.10204		0.31598	1.02462	0.31637	1.01969
0.31698	1.39694	0.31738	1.08038		0.31641	2.47393	0.3174	0.2927		0.31693	1.29724	0.31737	1.06861		0.31697	1.02598	0.31737	0.97646
0.31799	1.3615	0.31836	1.0203		0.31742	2.45809	0.31841	0.28679		0.31796	1.29349	0.31835	1.0358		0.31798	1.02727	0.31837	0.93777
0.31897	1.33042	0.31937	0.96499		0.31842	2.43848	0.31939	0.2806		0.31896	1.29362	0.31934	1.00269		0.31898	1.03025	0.31936	0.90492
0.31999	1.30091	0.32036	0.91744		0.3194	2.42127	0.32039	0.27427		0.31996	1.2928	0.32036	0.97623		0.31997	1.03154	0.32039	0.87783
0.32097	1.27897	0.32138	0.87857		0.32042	2.40353	0.32139	0.26852		0.32096	1.29408	0.32136	0.97252		0.32099	1.03152	0.32138	0.86084
0.32198	1.2648	0.32237	0.85159		0.32141	2.38647	0.32237	0.26394		0.32195	1.2967	0.32235	0.95748		0.32196	1.03245	0.32237	0.85083
0.32299	1.2544	0.32337	0.83049		0.32239	2.37179	0.32338	0.25958		0.32296	1.29727	0.32334	0.94811		0.32298	1.03534	0.32335	0.84266
0.32397	1.25081	0.32435	0.8206		0.32339	2.35816	0.3244	0.25623		0.32397	1.29867	0.32435	0.9407		0.32397	1.03608	0.32436	0.83746
0.32499	1.24318	0.32538	0.80734		0.3244	2.34594	0.3254	0.2534		0.32495	1.29896	0.32538	0.93653		0.32498	1.03746	0.32535	0.83587
0.32598	1.2413	0.32638	0.79688		0.32541	2.33417	0.32641	0.2513		0.32594	1.3011	0.32635	0.9358		0.32599	1.04033	0.32636	0.83255
0.32698	1.23635	0.32737	0.80006		0.32639	2.32322	0.32741	0.24955		0.32697	1.30201	0.32736	0.93349		0.32699	1.0381	0.32738	0.83539
0.32797	1.23093	0.32837	0.80599		0.32741	2.31522	0.32841	0.2482		0.32795	1.30449	0.32838	0.92721		0.32799	1.03507	0.32838	0.83886
0.32897	1.2277	0.32937	0.80737		0.3284	2.30532	0.32941	0.24688		0.32895	1.30668	0.32935	0.92798		0.32898	1.0364	0.32938	0.84338
0.32997	1.22271	0.33037	0.80712		0.32941	2.29914	0.3304	0.24619		0.32994	1.30949	0.33037	0.93374		0.32999	1.03925	0.33037	0.84362
0.33098	1.22415	0.33137	0.8033		0.33039	2.29336	0.33139	0.24507		0.33096	1.30851	0.33136	0.94275		0.33098	1.04058	0.33136	0.83747
0.33197	1.21631	0.33238	0.79995		0.3314	2.28574	0.33238	0.24433		0.33196	1.30733	0.33235	0.94312		0.33199	1.04411	0.33238	0.8378
0.33298	1.21117	0.33339	0.79263		0.33239	2.27966	0.33341	0.24318		0.33296	1.30597	0.33336	0.94331		0.33297	1.04489	0.33338	0.83799
0.33397	1.21199	0.33437	0.78915		0.3334	2.27354	0.33439	0.24218		0.33394	1.3065	0.33436	0.93956		0.33399	1.04808	0.33435	0.83907
0.33497	1.20777	0.33537	0.79386		0.33441	2.26652	0.33537	0.24161		0.33493	1.30831	0.33535	0.93497		0.33498	1.04751	0.33536	0.83403
0.33596	1.20181	0.33636	0.79664		0.33541	2.26072	0.33637	0.24189		0.33594	1.30836	0.33636	0.93008		0.33596	1.04882	0.33634	0.83113
0.33696	1.19386	0.33735	0.79174		0.3364	2.25797	0.33736	0.24123		0.33692	1.31142	0.33733	0.9267		0.33697	1.05235	0.33734	0.82791
0.33793	1.18737	0.33835	0.79142		0.33738	2.25216	0.33838	0.24047		0.33793	1.31118	0.33834	0.92645		0.33797	1.0525	0.33837	0.82817
0.33894	1.17953	0.33934	0.78786		0.33838	2.24415	0.33936	0.23943		0.33892	1.31004	0.33935	0.92755		0.33897	1.05104	0.33934	0.82718
0.33993	1.17697	0.34034	0.78803		0.33937	2.23689	0.34037	0.23879		0.33994	1.31188	0.34036	0.929		0.33994	1.05219	0.34034	0.82832
0.34094	1.17734	0.34134	0.78717		0.34039	2.2288	0.34138	0.23785		0.34092	1.31037	0.34136	0.92688		0.34096	1.05448	0.34132	0.82475
0.34194	1.17384	0.34235	0.78636		0.34137	2.22139	0.34237	0.23676		0.34193	1.31014	0.34234	0.92513		0.34195	1.05786	0.34235	0.82667
0.34296	1.17543	0.34333	0.78651		0.34237	2.21557	0.34337	0.23608		0.34294	1.31512	0.34334	0.92672		0.34295	1.05737	0.34335	0.83759
0.34396	1.17266	0.34434	0.786		0.34336	2.21084	0.34438	0.2354		0.34394	1.31373	0.34433	0.92405		0.34397	1.05722	0.34433	0.83796
0.34495	1.16969	0.34534	0.78224		0.34436	2.20212	0.34537	0.23403		0.34494	1.31245	0.34534	0.92158		0.34497	1.05648	0.34535	0.82943
0.34597	1.17113	0.34636	0.78066		0.34538	2.19619	0.34637	0.2329		0.34593	1.31149	0.34636	0.92129		0.34594	1.05865	0.34635	0.82376
0.34696	1.16818	0.34735	0.77657		0.34638	2.18822	0.34737	0.23154		0.34693	1.31148	0.34735	0.917		0.34694	1.05809	0.34733	0.82192
0.34797	1.1634	0.34833	0.77959		0.34735	2.18026	0.34837	0.23081		0.34794	1.31199	0.34835	0.91543		0.34797	1.06019	0.34834	0.8102
0.34893	1.15718	0.34932	0.77788		0.34835	2.1734	0.34935	0.22979		0.34895	1.31055	0.34934	0.9169		0.34895	1.0597	0.34933	0.80553
0.34993	1.15795	0.35034	0.77552		0.34936	2.16474	0.35037	0.22916		0.34993	1.31244	0.35032	0.91506		0.34995	1.06334	0.35033	0.81027
0.35093	1.1579	0.35133	0.77399		0.35037	2.15968	0.35137	0.22829		0.35093	1.31446	0.35133	0.91324		0.35094	1.06548	0.35133	0.81459
0.35191	1.15513	0.35232	0.77398		0.35138	2.15354	0.35236	0.22731		0.35194	1.31362	0.35232	0.91181		0.35194	1.06479	0.35233	0.81449
0.35293	1.15242	0.35333	0.77156		0.35236	2.14601	0.35337	0.22643		0.35293	1.31408	0.35334	0.91012		0.35294	1.07532	0.35332	0.81342
0.35393	1.15005	0.35433	0.77044		0.35336	2.13915	0.35435	0.22535		0.35393	1.31343	0.35431	0.90823		0.35396	1.07367	0.35431	0.81392
0.35495	1.15119	0.35534	0.76977		0.35436	2.13086	0.35536	0.22469		0.35493	1.31566	0.35533	0.90674		0.35493	1.0729	0.35533	0.81503
0.35593	1.148	0.35634	0.76987		0.35537	2.12576	0.35636	0.2239		0.35592	1.31412	0.35631	0.90713		0.35594	1.0749	0.35632	0.81349
0.35692	1.14391	0.35732	0.76961		0.35636	2.11931	0.35736	0.22313		0.35692	1.31497	0.35732	0.907		0.35696	1.06619	0.35733	0.81333
0.35793	1.14185	0.35833	0.76881		0.35733	2.11346	0.35836	0.22223		0.35793	1.3143	0.35833	0.90482		0.35794	1.07094	0.3583	0.81259
0.35895	1.13535	0.35935	0.76884		0.35835	2.10608	0.35934	0.22148		0.35893	1.3148	0.35932	0.90303		0.35896	1.07318	0.35935	0.81216
0.35994	1.13539	0.36032	0.7705		0.35936	2.0995	0.36037	0.22052		0.35992	1.31259	0.36031	0.89878		0.35994	1.0741	0.36032	0.81147
0.36092	1.13948	0.36131	0.7674		0.36036	2.09118	0.36133	0.21967		0.36091	1.31383	0.3613	0.89766		0.36094	1.07663	0.3613	0.8119
0.36193	1.14468	0.36232	0.77134		0.36134	2.08502	0.36236	0.21907		0.36191	1.31727	0.36231	0.89996		0.36196	1.08196	0.36232	0.81349
0.36293	1.14319	0.36332	0.77187		0.36234	2.08052	0.36335	0.21801		0.36293	1.31819	0.36333	0.8979		0.36295	1.08315	0.36332	0.81234
0.36394	1.14166	0.36432	0.77027		0.36335	2.07369	0.36435	0.21729		0.36393	1.3175	0.36431	0.8987		0.36395	1.08315	0.36433	0.81075
0.36493	1.13947	0.36533	0.76873		0.36437	2.06678	0.36536	0.21658		0.36492	1.31526	0.36531	0.90197		0.36495	1.08563	0.36534	0.81234
0.36595	1.14084	0.36634	0.76554		0.36537	2.06052	0.36636	0.21575		0.36592	1.31506	0.36633	0.89616		0.36595	1.08868	0.36633	0.81094
0.36694	1.13933	0.36734	0.76554		0.36635	2.05197	0.36737	0.21497		0.36694	1.31691	0.36734	0.8895		0.36694	1.08731	0.36732	0.81101
0.36793	1.13778	0.36835	0.76562		0.36737	2.04729	0.36838	0.21421		0.36794	1.31521	0.36834	0.88856		0.36795	1.08725	0.36833	0.80935
0.36895	1.13537	0.36934	0.76607		0.36837	2.04157	0.36936	0.21345		0.36894	1.31522	0.36933	0.88818		0.36894	1.08978	0.36935	0.80902
0.36994	1.13223	0.37032	0.76606		0.36937	2.03494	0.37037	0.21286		0.36994	1.31485	0.37033	0.88679		0.36995	1.09089	0.37032	0.80953
0.37092	1.12909	0.37132	0.7654		0.37037	2.02783	0.37135	0.21201		0.37092	1.31395	0.37132	0.88672		0.37094	1.09202	0.37133	0.80962
0.37194	1.13184	0.37232	0.76984		0.37136	2.02124	0.37235	0.21148		0.37192	1.31493	0.37233	0.88622		0.37196	1.0944	0.37233	0.81089
0.37294	1.19855	0.37334	0.7714		0.37235	2.01703	0.37337	0.21074		0.37292	1.31531	0.37332	0.88305		0.37295	1.09541	0.37331	0.80926
0.37393	1.19646	0.37432	0.76931		0.37336	2.01046	0.37435	0.20991		0.37394	1.31852	0.37432	0.88256		0.37397	1.09817	0.37432	0.80981
0.37493	1.15568	0.37531	0.76734		0.37437	2.00484	0.37535	0.20951		0.37491	1.31914	0.37533	0.88237		0.37497	1.1007	0.3753	0.81124
0.37593	1.12952	0.37631	0.76476		0.37535	1.99991	0.37635	0.20919		0.37588	1.32142	0.37632	0.88104		0.37594	1.10221	0.37631	0.8107
0.37691	1.11493	0.37731	0.76452		0.37634	1.9944	0.37733	0.20871		0.37691	1.31649	0.37731	0.88058		0.37693	1.10339	0.37729	0.81029
0.37792	1.11189	0.37832	0.76431		0.37735	1.98869	0.37835	0.20835		0.37791	1.3158	0.3783	0.88058		0.37794	1.10349	0.37832	0.8117
0.37892	1.11501	0.37932	0.76576		0.37834	1.98855	0.37935	0.20761		0.37889	1.31691	0.3793	0.87983		0.37894	1.10525	0.3793	0.81085
0.37991	1.11977	0.3803	0.76483		0.37934	1.98345	0.38033	0.20709		0.3799	1.3183	0.38031	0.88053		0.37992	1.10809	0.38029	0.81261
0.38092	1.12391	0.3813	0.7663		0.38034	1.97516	0.38135	0.2067		0.3809	1.3196	0.38129	0.87956		0.38093	1.10915	0.38128	0.81237
0.3819	1.12663	0.38231	0.76551		0.38133	1.96931	0.38234	0.20596		0.3819	1.32124	0.38231	0.87808		0.38194	1.11096	0.38229	0.81187
0.38291	1.12769	0.3833	0.76545		0.38232	1.96292	0.38333	0.20543		0.38291	1.31855	0.38331	0.87645		0.38294	1.11187	0.3833	0.81251
0.38389	1.12783	0.3843	0.76475		0.38334	1.9589	0.38434	0.20469		0.38389	1.31747	0.3843	0.87438		0.38393	1.11228	0.38432	0.81291
0.38489	1.12624	0.38529	0.76445		0.38434	1.95301	0.38533	0.20428		0.3849	1.31733	0.38532	0.87366		0.38493	1.11544	0.3853	0.81197
0.38592	1.12777	0.3863	0.76505		0.38532	1.94926	0.38633	0.20385		0.3859	1.31683	0.38633	0.87547		0.38594	1.11603	0.38631	0.81201
0.38693	1.13046	0.38732	0.76873		0.38637	1.94627	0.38733	0.20395		0.38692	1.32052	0.38729	0.87813		0.38693	1.12525	0.3873	0.81583
0.38791	1.13214	0.38831	0.76887		0.38735	1.94325	0.38834	0.20348		0.38791	1.3247	0.38832	0.87716		0.38794	1.12558	0.38831	0.81849
0.3889	1.13245	0.3893	0.7682		0.38834	1.93873	0.38934	0.20302		0.3889	1.32324	0.3893	0.87623		0.38892	1.13029	0.38933	0.81634
0.38991	1.13251	0.3903	0.76913		0.38935	1.93305	0.39036	0.20262		0.3899	1.32334	0.39029	0.87474		0.38994	1.12936	0.3903	0.81494
0.3909	1.13201	0.39129	0.76836		0.39035	1.92744	0.39133	0.20234		0.39089	1.32513	0.3913	0.87236		0.39093	1.12234	0.39129	0.8153
0.39189	1.13172	0.39229	0.7683		0.39134	1.92394	0.39233	0.20171		0.39191	1.32384	0.39229	0.87173		0.39194	1.12337	0.39231	0.81519
0.3929	1.13144	0.39329	0.76854		0.39234	1.91937	0.39333	0.20103		0.39289	1.32369	0.3933	0.87159		0.39295	1.12527	0.39332	0.81515
0.39391	1.13257	0.39431	0.76964		0.39333	1.91573	0.39435	0.20145		0.39391	1.32618	0.39429	0.87001		0.39396	1.12902	0.39433	0.81884
0.3949	1.1325	0.3953	0.76612		0.39433	1.91309	0.39532	0.20102		0.39491	1.32585	0.39529	0.8688		0.39494	1.13432	0.39532	0.81606
0.39591	1.13328	0.39631	0.76518		0.39532	1.90828	0.39633	0.20059		0.39589	1.32668	0.39631	0.87044		0.39593	1.1424	0.39631	0.81564
0.3969	1.13182	0.39729	0.76632		0.39633	1.90521	0.39733	0.20054		0.39691	1.32795	0.39732	0.86981		0.39694	1.14033	0.39732	0.81618
0.39789	1.13291	0.3983	0.76518		0.39734	1.90167	0.39833	0.19968		0.39791	1.32943	0.39829	0.86928		0.39793	1.14098	0.39832	0.81665
0.3989	1.13206	0.3993	0.76441		0.39831	1.89713	0.39933	0.19944		0.39889	1.33112	0.39931	0.86824		0.39892	1.13987	0.39931	0.81637
0.3999	1.13021	0.40028	0.76642		0.39933	1.89329	0.40031	0.19883		0.39988	1.32924	0.40029	0.86725		0.39992	1.14024	0.40031	0.81714
0.40089	1.12634	0.40128	0.76609		0.4003	1.88926	0.40131	0.19893		0.40089	1.33102	0.4013	0.86818		0.40092	1.14402	0.4013	0.83275
0.40189	1.12936	0.40228	0.76922		0.4013	1.88783	0.40231	0.19855		0.40189	1.33289	0.4023	0.86696		0.40191	1.14466	0.4023	0.8385
0.40289	1.12926	0.4033	0.76923		0.40231	1.88703	0.40334	0.19835		0.4029	1.33511	0.4033	0.868		0.40289	1.14596	0.40331	0.8369
0.4039	1.12911	0.40429	0.76434		0.4033	1.88395	0.40433	0.19838		0.40388	1.33586	0.4043	0.86875		0.40391	1.15014	0.4043	0.82098
0.40489	1.12979	0.40529	0.76735		0.40431	1.88116	0.40533	0.19807		0.40489	1.33547	0.40531	0.86707		0.40491	1.15288	0.40533	0.82413
0.40588	1.12678	0.4063	0.76916		0.40531	1.87852	0.40635	0.19798		0.4059	1.33588	0.40632	0.8687		0.40592	1.15694	0.4063	0.82764
0.40689	1.13003	0.4073	0.76685		0.40633	1.87642	0.40732	0.19761		0.40691	1.33869	0.4073	0.86886		0.40692	1.15307	0.4073	0.8265
0.40791	1.13188	0.40829	0.76613		0.40732	1.87439	0.40834	0.19744		0.40788	1.33863	0.4083	0.86826		0.4079	1.15557	0.4083	0.82714
0.40891	1.1335	0.40929	0.76694		0.40832	1.87326	0.40932	0.19699		0.40889	1.34052	0.4093	0.86714		0.40891	1.15482	0.40929	0.82663
0.4099	1.13092	0.41029	0.76762		0.40932	1.86889	0.41033	0.19673		0.4099	1.34062	0.41029	0.86704		0.40991	1.1647	0.4103	0.82672
0.41088	1.13084	0.41128	0.76733		0.41033	1.86605	0.41132	0.19642		0.4109	1.34152	0.4113	0.86529		0.41092	1.17113	0.4113	0.82631
0.4119	1.13002	0.41229	0.76952		0.41134	1.86236	0.41231	0.1964		0.41188	1.34374	0.41231	0.86728		0.4119	1.17161	0.41229	0.82678
0.4129	1.13191	0.4133	0.77185		0.41231	1.86045	0.41333	0.19673		0.41289	1.34742	0.41331	0.86886		0.41291	1.16778	0.41331	0.82859
0.41389	1.13216	0.4143	0.77153		0.41333	1.86056	0.41433	0.19615		0.41389	1.34689	0.41429	0.86794		0.41392	1.16992	0.4143	0.82849
0.41488	1.13163	0.4153	0.7703		0.41431	1.85814	0.4153	0.19604		0.41488	1.34811	0.4153	0.86731		0.41489	1.17244	0.41532	0.82725
0.41589	1.12969	0.41628	0.76867		0.41533	1.85561	0.41631	0.19596		0.41588	1.34887	0.4163	0.86546		0.41591	1.17545	0.41631	0.82876
0.4169	1.12857	0.4173	0.76944		0.41631	1.85341	0.41731	0.19535		0.41688	1.34901	0.41729	0.86377		0.41692	1.17742	0.4173	0.82809
0.4179	1.13	0.4183	0.76908		0.41732	1.85156	0.41832	0.19514		0.41787	1.34833	0.41827	0.86286		0.4179	1.17865	0.4183	0.8276
0.41888	1.12883	0.41928	0.76938		0.41833	1.84802	0.41931	0.19501		0.41889	1.35077	0.41928	0.86396		0.4189	1.18276	0.41931	0.82805
0.4199	1.12906	0.42031	0.7686		0.41932	1.84391	0.42029	0.19485		0.41987	1.35176	0.42028	0.86826		0.41991	1.18544	0.42029	0.82838
0.42088	1.1273	0.42129	0.7668		0.42031	1.84041	0.42132	0.19456		0.42087	1.35372	0.4213	0.86543		0.42092	1.18727	0.42131	0.82906
0.4219	1.12825	0.42228	0.76585		0.4213	1.83886	0.4223	0.19438		0.42188	1.35543	0.42227	0.86364		0.4219	1.18985	0.42229	0.83008
0.42288	1.12764	0.42328	0.76822		0.42229	1.83737	0.42331	0.19441		0.42287	1.3573	0.42328	0.86433		0.42289	1.19335	0.4233	0.83044
0.42388	1.127	0.42427	0.7683		0.42329	1.83555	0.42431	0.19421		0.42387	1.3582	0.42427	0.86474		0.42393	1.19618	0.42429	0.83044
0.42488	1.12702	0.42528	0.80427		0.42432	1.83216	0.42534	0.19451		0.42486	1.35905	0.4253	0.8667		0.42492	1.19819	0.42529	0.83211
0.42591	1.12714	0.4263	0.76941		0.42531	1.83312	0.42633	0.19485		0.42589	1.36304	0.42632	0.86966		0.42592	1.20519	0.42631	0.83308
0.4269	1.12669	0.42729	0.76104		0.42632	1.83153	0.42732	0.19411		0.42687	1.36321	0.42729	0.86634		0.42689	1.2039	0.4273	0.83321
0.42788	1.12441	0.42831	0.76015		0.42732	1.829	0.42833	0.19349		0.42787	1.36553	0.42829	0.86563		0.42791	1.20543	0.4283	0.83259
0.42891	1.12245	0.42929	0.76168		0.42832	1.82593	0.42933	0.19356		0.4289	1.36651	0.42931	0.86651		0.42892	1.20774	0.42929	0.83315
0.42989	1.12148	0.43028	0.76413		0.4293	1.82448	0.43033	0.19328		0.42987	1.36728	0.4303	0.86633		0.4299	1.21284	0.43029	0.8341
0.43088	1.12024	0.43128	0.76451		0.43032	1.82332	0.43132	0.19291		0.43088	1.36873	0.43129	0.86524		0.43091	1.2156	0.43129	0.83287
0.43188	1.11944	0.43229	0.76591		0.43131	1.81976	0.43233	0.19284		0.43188	1.36822	0.43231	0.86709		0.43191	1.21819	0.43227	0.83357
0.4329	1.12277	0.43328	0.76534		0.43231	1.81837	0.43331	0.19225		0.43287	1.37095	0.43329	0.86627		0.43292	1.22102	0.43331	0.83549
0.43391	1.1192	0.43428	0.76529		0.43331	1.81634	0.43432	0.19217		0.43389	1.37563	0.4343	0.86457		0.43393	1.22269	0.43431	0.83527
0.43489	1.12093	0.43527	0.76389		0.43431	1.81376	0.4353	0.19179		0.43488	1.37233	0.4353	0.86523		0.43493	1.22357	0.43529	0.83432
0.4359	1.11997	0.43628	0.76479		0.43532	1.81193	0.43632	0.19198		0.43588	1.37293	0.43632	0.86315		0.43591	1.22597	0.43628	0.83427
0.43686	1.11927	0.43728	0.76477		0.43632	1.80882	0.43733	0.19203		0.43688	1.37289	0.4373	0.86353		0.4369	1.22916	0.43729	0.83564
0.43791	1.11915	0.43829	0.76746		0.4373	1.80927	0.4383	0.19228		0.43789	1.37574	0.43831	0.86503		0.43791	1.23412	0.43829	0.83822
0.43889	1.12012	0.43929	0.77017		0.43831	1.80682	0.43933	0.19224		0.43889	1.38032	0.4393	0.86641		0.43892	1.23838	0.4393	0.83929
0.4399	1.11819	0.44027	0.76614		0.43931	1.80558	0.44031	0.19157		0.43986	1.38037	0.44034	0.86562		0.4399	1.23785	0.44028	0.83863
0.44091	1.11397	0.44129	0.76408		0.44032	1.80307	0.4413	0.19144		0.44089	1.38136	0.44131	0.86324		0.44091	1.2409	0.44129	0.83698
0.44192	1.11191	0.44228	0.76438		0.44131	1.80067	0.44231	0.19107		0.44188	1.38084	0.44231	0.86266		0.4419	1.2459	0.4423	0.83931
0.44292	1.10973	0.44329	0.7624		0.44233	1.79747	0.44332	0.1908		0.44288	1.38146	0.44331	0.86073		0.44291	1.25488	0.44329	0.83669
0.4439	1.10863	0.44429	0.76567		0.44333	1.79292	0.44434	0.19095		0.44387	1.38295	0.44433	0.86184		0.44391	1.24984	0.44429	0.83842
0.44489	1.10847	0.44529	0.7643		0.44429	1.79153	0.4453	0.1909		0.44489	1.38591	0.44534	0.86395		0.44491	1.2502	0.44532	0.84032
0.4459	1.10828	0.4463	0.76038		0.44531	1.7911	0.44631	0.19045		0.44588	1.38729	0.44632	0.86165		0.44592	1.26611	0.44631	0.83842
0.44688	1.10756	0.44728	0.76059		0.44632	1.79055	0.44734	0.19045		0.4469	1.38897	0.44732	0.86108		0.44691	1.26865	0.44729	0.83814
0.44788	1.10505	0.44829	0.75896		0.4473	1.79036	0.44832	0.19003		0.44788	1.38894	0.44833	0.85982		0.44792	1.266	0.44829	0.83785
0.44889	1.10507	0.44929	0.75836		0.44829	1.78659	0.44931	0.18983		0.44889	1.38931	0.44929	0.86053		0.44891	1.2672	0.44929	0.83726
0.44988	1.10544	0.45028	0.75568		0.4493	1.7838	0.4503	0.18978		0.44988	1.38986	0.45031	0.85984		0.4499	1.2687	0.45028	0.8375
0.45088	1.10355	0.45127	0.75469		0.45031	1.78295	0.45131	0.18905		0.45088	1.39086	0.4513	0.85711		0.45089	1.26965	0.45129	0.83805
0.45189	1.10294	0.45228	0.75663		0.4513	1.77947	0.45229	0.18931		0.45187	1.39168	0.4523	0.85787		0.45191	1.27424	0.4523	0.84041
0.45291	1.1014	0.45328	0.75658		0.45231	1.77724	0.45332	0.18929		0.45287	1.39218	0.4533	0.86025		0.4529	1.27634	0.45326	0.83914
0.45388	1.09994	0.45425	0.75615		0.4533	1.77569	0.45432	0.18909		0.45384	1.39353	0.45429	0.86101		0.45388	1.27967	0.45426	0.8376
0.45488	1.09772	0.45526	0.75526		0.45429	1.7746	0.4553	0.18911		0.45485	1.39618	0.45529	0.86044		0.45489	1.28123	0.45527	0.84056
0.45588	1.09596	0.45625	0.75352		0.45528	1.77239	0.4563	0.18871		0.45586	1.3965	0.4563	0.8573		0.45587	1.28137	0.45627	0.83964
0.45687	1.09612	0.45726	0.75432		0.45629	1.76995	0.45729	0.1885		0.45685	1.39691	0.45728	0.85656		0.45686	1.28514	0.45724	0.83968
0.45788	1.09465	0.45827	0.75737		0.45728	1.767	0.4583	0.18833		0.45787	1.39781	0.45829	0.85928		0.4579	1.29014	0.45825	0.83978
0.45888	1.09287	0.45923	0.75357		0.45828	1.76766	0.45927	0.18808		0.45884	1.40018	0.45929	0.85806		0.4589	1.29202	0.45925	0.83829
0.45986	1.0899	0.46026	0.7528		0.45928	1.76618	0.46029	0.18814		0.45984	1.40085	0.46029	0.85991		0.4599	1.29419	0.46025	0.83787
0.46087	1.08786	0.46125	0.75178		0.4603	1.76296	0.46129	0.18788		0.46086	1.40165	0.46128	0.85803		0.46086	1.29615	0.46125	0.83715
0.46187	1.08713	0.46225	0.75024		0.4613	1.76063	0.46229	0.18746		0.46187	1.40152	0.46228	0.8544		0.46188	1.29308	0.46225	0.836
0.46287	1.0857	0.46326	0.75306		0.46227	1.75646	0.46327	0.18723		0.46285	1.39979	0.46329	0.85503		0.46289	1.29334	0.46326	0.83589
0.46388	1.08683	0.46426	0.75227		0.46327	1.75386	0.4643	0.18768		0.46386	1.40301	0.46431	0.85527		0.4639	1.29725	0.46425	0.83894
0.46487	1.08452	0.46525	0.75126		0.46431	1.75539	0.46529	0.18733		0.46488	1.4044	0.4653	0.8529		0.46488	1.30778	0.46527	0.83829
0.46588	1.08285	0.46626	0.75109		0.4653	1.75097	0.4663	0.18719		0.46585	1.40588	0.46629	0.85417		0.4659	1.31878	0.46625	0.8387
0.46686	1.08011	0.46728	0.75059		0.46629	1.75074	0.46729	0.18674		0.46687	1.4054	0.46729	0.85306		0.46689	1.32024	0.46725	0.83715
0.46788	1.0764	0.46825	0.74686		0.4673	1.74816	0.46828	0.18617		0.46786	1.40525	0.46829	0.85217		0.46788	1.31744	0.46825	0.83507
0.46887	1.07435	0.46925	0.74176		0.4683	1.74491	0.46928	0.18585		0.46885	1.40435	0.46928	0.85127		0.46888	1.31809	0.46926	0.83382
0.46986	1.07421	0.47025	0.74158		0.46931	1.74245	0.4703	0.18576		0.46987	1.40394	0.47029	0.84954		0.46987	1.31964	0.47027	0.82831
0.47086	1.07408	0.47126	0.74331		0.47029	1.73894	0.4713	0.18594		0.47087	1.40507	0.47128	0.84966		0.47085	1.32103	0.47127	0.82426
0.47186	1.07169	0.47226	0.74316		0.47129	1.73706	0.47229	0.18534		0.47188	1.40615	0.47229	0.84933		0.47187	1.32213	0.47226	0.82645
0.47288	1.07119	0.47327	0.74189		0.47229	1.73455	0.47329	0.18546		0.47287	1.40413	0.47331	0.84895		0.47288	1.32388	0.47328	0.83004
0.47387	1.06837	0.47427	0.74085		0.47328	1.73209	0.47428	0.18524		0.47386	1.4056	0.47429	0.84696		0.47387	1.32732	0.47425	0.83177
0.47487	1.06684	0.47526	0.73828		0.47429	1.73002	0.47529	0.1847		0.47487	1.40434	0.47529	0.84462		0.47486	1.32523	0.47526	0.83104
0.47585	1.06433	0.47627	0.73901		0.47527	1.72522	0.47628	0.18435		0.47585	1.40366	0.47629	0.84369		0.47586	1.32134	0.47625	0.83122
0.47686	1.06435	0.47725	0.73949		0.47628	1.72205	0.4773	0.1843		0.47686	1.4028	0.47729	0.84266		0.47687	1.32651	0.47724	0.83099
0.47786	1.06235	0.47826	0.73808		0.47729	1.72075	0.47828	0.18398		0.47785	1.40362	0.47828	0.84083		0.47788	1.33236	0.47825	0.82909
0.47886	1.05576	0.47925	0.73665		0.47827	1.7172	0.4793	0.18377		0.47883	1.40337	0.47928	0.83959		0.47886	1.33508	0.47926	0.82843
0.47985	1.05575	0.48024	0.73507		0.47928	1.7143	0.4803	0.18378		0.47984	1.40301	0.48028	0.83907		0.47984	1.34403	0.48024	0.82801
0.48087	1.05519	0.48124	0.73286		0.48026	1.7134	0.48129	0.18345		0.48086	1.40425	0.48128	0.83915		0.48087	1.3528	0.48125	0.82624
0.48186	1.05325	0.48225	0.73131		0.48126	1.70895	0.48231	0.18298		0.48185	1.40166	0.48228	0.8364		0.48186	1.34721	0.48224	0.82466
0.48285	1.05011	0.48328	0.7319		0.48226	1.70501	0.48331	0.18284		0.48287	1.4019	0.48329	0.83486		0.48287	1.34402	0.48325	0.82399
0.48387	1.05096	0.48427	0.72948		0.48326	1.70318	0.4843	0.18234		0.48386	1.40231	0.48429	0.83402		0.48387	1.34575	0.48427	0.82364
0.48487	1.0473	0.48527	0.72831		0.48429	1.70035	0.48531	0.18184		0.48485	1.40115	0.48529	0.83424		0.48487	1.34161	0.48526	0.82201
0.48585	1.04517	0.48626	0.72707		0.48527	1.69758	0.48628	0.18168		0.48585	1.39792	0.4863	0.8302		0.48586	1.33837	0.48625	0.82002
0.48686	1.04354	0.48726	0.72666		0.48626	1.69338	0.48728	0.18137		0.48685	1.39877	0.48728	0.82929		0.48685	1.34563	0.48725	0.81788
0.48786	1.04257	0.48826	0.72522		0.48728	1.6912	0.48827	0.18114		0.48785	1.39707	0.48828	0.8281		0.48786	1.35052	0.48827	0.8178
0.48886	1.04249	0.48925	0.72524		0.48826	1.688	0.48929	0.18078		0.48884	1.39778	0.48927	0.82753		0.48888	1.35886	0.48926	0.81841
0.48987	1.03735	0.49028	0.72573		0.48926	1.68418	0.49028	0.1811		0.48985	1.3982	0.49029	0.82789		0.48987	1.36905	0.49026	0.81785
0.49087	1.03894	0.49127	0.72673		0.49027	1.68197	0.49129	0.18035		0.49087	1.39682	0.49128	0.8256		0.49087	1.36412	0.49126	0.81469
0.49187	1.03423	0.49227	0.71965		0.49127	1.67887	0.49228	0.18002		0.49186	1.39462	0.49227	0.82253		0.49186	1.35634	0.49226	0.8136
0.49285	1.02875	0.49325	0.71849		0.49227	1.67651	0.4933	0.17986		0.49284	1.39235	0.49327	0.82091		0.49286	1.35457	0.49325	0.81135
0.49384	1.02537	0.49423	0.71537		0.49325	1.6714	0.49429	0.17919		0.49383	1.392	0.49426	0.81897		0.49386	1.35628	0.49424	0.80782
0.49487	1.02314	0.49526	0.71637		0.49426	1.6657	0.49529	0.1791		0.49484	1.39053	0.49527	0.8195		0.49487	1.35747	0.49526	0.80696
0.49585	1.0222	0.49624	0.71695		0.49528	1.66419	0.49627	0.17877		0.49584	1.39016	0.49627	0.81646		0.49586	1.35884	0.49625	0.80549
0.49687	1.02228	0.49727	0.71859		0.49626	1.66183	0.49727	0.17837		0.49683	1.38806	0.49726	0.81454		0.49684	1.36003	0.49725	0.80367
0.49784	1.01846	0.49825	0.71363		0.49727	1.65851	0.49826	0.17814		0.49785	1.38697	0.49827	0.81328		0.49786	1.35815	0.49825	0.80176
0.49886	1.01586	0.49926	0.71081		0.49827	1.65431	0.49925	0.17778		0.49884	1.3864	0.49925	0.81095		0.49884	1.3548	0.49923	0.79955
0.49986	1.01337	0.50027	0.70893		0.49925	1.65022	0.50029	0.17771		0.49985	1.38688	0.50027	0.80921		0.49986	1.34892	0.50025	0.79854
0.50084	1.00906	0.50126	0.70699		0.50027	1.64624	0.50127	0.17687		0.50084	1.38338	0.50126	0.81123		0.50085	1.35295	0.50124	0.79544
0.50183	1.00746	0.50222	0.70633		0.50126	1.64267	0.50226	0.17633		0.50183	1.38177	0.50227	0.80402		0.50185	1.35629	0.50223	0.79139
0.50284	1.00481	0.50325	0.70483		0.50225	1.63901	0.50327	0.17602		0.50286	1.38074	0.50326	0.80405		0.50285	1.35778	0.50323	0.78862
0.50383	1.00039	0.50426	0.70382		0.50326	1.63645	0.50427	0.17574		0.50384	1.3787	0.50425	0.80066		0.50386	1.35882	0.50425	0.78708
0.50484	0.99771	0.50524	0.70108		0.50426	1.63139	0.50528	0.17535		0.50485	1.37753	0.50527	0.79998		0.50485	1.36118	0.50523	0.78692
0.50584	0.99639	0.50625	0.69835		0.50524	1.62814	0.50626	0.17497		0.50583	1.37426	0.50627	0.79898		0.50584	1.36241	0.50623	0.7851
0.50684	0.9948	0.50723	0.69476		0.50626	1.62551	0.50726	0.1744		0.50681	1.37557	0.50727	0.79586		0.50685	1.36506	0.50722	0.78318
0.50783	0.99282	0.50823	0.69522		0.50724	1.62144	0.50824	0.17435		0.50782	1.37352	0.50826	0.79392		0.50784	1.36095	0.50824	0.78079
0.50884	0.99305	0.50923	0.69571		0.50824	1.61779	0.50928	0.17411		0.50883	1.3714	0.50926	0.79395		0.50883	1.36038	0.50924	0.77961
0.50983	0.99017	0.51024	0.69237		0.50923	1.61595	0.51025	0.17384		0.50983	1.37072	0.51026	0.78974		0.50984	1.36311	0.51021	0.77823
0.51084	0.98794	0.51124	0.69157		0.51027	1.61227	0.51125	0.17338		0.51084	1.36642	0.51126	0.78802		0.51083	1.36242	0.51123	0.77572
0.51182	0.98485	0.51221	0.68771		0.51124	1.60778	0.51225	0.17264		0.51182	1.3643	0.51223	0.78487		0.51184	1.36318	0.51223	0.77261
0.51281	0.98186	0.51322	0.68715		0.51224	1.604	0.51325	0.1721		0.51282	1.36432	0.51325	0.7841		0.51283	1.36298	0.51325	0.77057
0.51382	0.9986	0.51423	0.68903		0.51325	1.60038	0.51425	0.17212		0.51381	1.36089	0.51425	0.78381		0.51382	1.36188	0.51422	0.76892
0.51482	0.98657	0.51524	0.68902		0.51423	1.59576	0.51528	0.17244		0.51482	1.36206	0.51528	0.78166		0.51486	1.36511	0.51522	0.76869
0.51582	0.9694	0.51625	0.68718		0.51525	1.59485	0.51627	0.17202		0.51585	1.36284	0.51626	0.78125		0.51586	1.36673	0.51624	0.76711
0.51682	0.96634	0.51723	0.67993		0.51626	1.5906	0.51727	0.17136		0.51681	1.36092	0.51727	0.7803		0.51684	1.36519	0.51724	0.76494
0.51783	0.9644	0.51823	0.67777		0.51725	1.58642	0.51826	0.17081		0.51784	1.35922	0.51827	0.77563		0.51785	1.3645	0.51823	0.76129
0.51883	0.96592	0.51922	0.67896		0.51824	1.58189	0.51926	0.17022		0.51882	1.35561	0.51925	0.77243		0.51883	1.36405	0.51923	0.75773
0.51982	0.96407	0.52022	0.67739		0.51925	1.57893	0.52026	0.16951		0.51982	1.35366	0.52025	0.77016		0.51985	1.36373	0.52022	0.75642
0.52083	0.96219	0.52124	0.67596		0.52026	1.5751	0.52127	0.1692		0.52082	1.3529	0.52126	0.76882		0.52085	1.36414	0.52122	0.75451
0.52182	0.95983	0.52224	0.67438		0.52125	1.57112	0.52227	0.16914		0.52181	1.35075	0.52227	0.76734		0.52185	1.36538	0.52223	0.75169
0.52283	0.95756	0.52324	0.67287		0.52223	1.5683	0.52327	0.16863		0.52283	1.34931	0.52326	0.76461		0.52285	1.3669	0.52324	0.75077
0.52382	0.95513	0.52424	0.67111		0.52322	1.56458	0.52428	0.16874		0.52381	1.348	0.52426	0.76354		0.52385	1.36747	0.52423	0.75029
0.52483	0.9508	0.52524	0.66924		0.52425	1.56286	0.52526	0.16807		0.52481	1.34674	0.52525	0.7612		0.52483	1.36948	0.52523	0.74807
0.52583	0.94934	0.52624	0.66754		0.52524	1.55779	0.52626	0.16736		0.52581	1.34555	0.52625	0.7583		0.52586	1.36879	0.52624	0.74785
0.52683	0.9462	0.52722	0.66499		0.52624	1.55417	0.52726	0.16721		0.52683	1.34394	0.52726	0.75633		0.52686	1.36482	0.52724	0.74541
0.52784	0.94391	0.52824	0.66464		0.52724	1.55032	0.52827	0.16705		0.52782	1.34182	0.52825	0.7552		0.52784	1.36746	0.52824	0.74294
0.52882	0.9418	0.52923	0.66098		0.52823	1.54949	0.52927	0.16663		0.52883	1.34119	0.52925	0.75355		0.52886	1.36927	0.52923	0.74015
0.52982	0.93814	0.53022	0.66092		0.52923	1.54543	0.53026	0.16629		0.52983	1.33956	0.53027	0.75316		0.52986	1.36965	0.53025	0.73902
0.53081	0.93693	0.53124	0.6594		0.53023	1.54188	0.53126	0.16637		0.53083	1.33866	0.53124	0.75199		0.53085	1.37075	0.53125	0.73674
0.5318	0.93428	0.53222	0.65607		0.53124	1.53969	0.53224	0.16561		0.53181	1.33875	0.53223	0.75004		0.53184	1.37284	0.53221	0.73508
0.53281	0.92951	0.53324	0.65387		0.53222	1.53693	0.53326	0.16508		0.5328	1.33437	0.53323	0.74624		0.53284	1.37219	0.53323	0.73112
0.53381	0.92363	0.53423	0.65319		0.53324	1.53267	0.53424	0.16507		0.53378	1.33287	0.53421	0.74579		0.53382	1.37096	0.5342	0.72922
0.53481	0.92521	0.53523	0.65271		0.53423	1.52913	0.53526	0.16479		0.5348	1.33366	0.53524	0.74548		0.53485	1.37378	0.53523	0.72937
0.5358	0.9213	0.53622	0.65074		0.53524	1.5262	0.53626	0.16434		0.53581	1.33273	0.53622	0.74182		0.53585	1.37465	0.5362	0.72831
0.53681	0.91865	0.53723	0.64697		0.53623	1.52285	0.53724	0.16371		0.53679	1.3304	0.53725	0.74045		0.53683	1.37694	0.53721	0.72567
0.53781	0.91902	0.53822	0.64587		0.53724	1.51841	0.53825	0.16388		0.53781	1.33353	0.53823	0.7397		0.53782	1.37662	0.53821	0.72572
0.5388	0.91506	0.5392	0.64485		0.53824	1.51569	0.53925	0.16325		0.5388	1.32944	0.53922	0.73692		0.53883	1.37774	0.53921	0.72221
0.5398	0.91016	0.54024	0.64346		0.53922	1.51338	0.54025	0.16307		0.53979	1.32706	0.54022	0.73612		0.53982	1.37862	0.54021	0.72268
0.5408	0.91073	0.54123	0.64362		0.54022	1.51074	0.54126	0.16313		0.54082	1.32708	0.54123	0.73706		0.54083	1.38398	0.54122	0.72295
0.54181	0.91051	0.54223	0.64014		0.54122	1.51125	0.54224	0.16252		0.54179	1.32637	0.54223	0.73282		0.54186	1.38412	0.54223	0.71919
0.54283	0.90611	0.54321	0.63773		0.54223	1.50584	0.54326	0.16226		0.5428	1.32454	0.54326	0.73211		0.54283	1.38884	0.54322	0.71639
0.54382	0.89912	0.54422	0.63674		0.54325	1.50218	0.54426	0.16181		0.54382	1.32386	0.54423	0.73181		0.54382	1.38742	0.54421	0.71564
0.54482	0.89982	0.54521	0.63677		0.54422	1.49897	0.54525	0.16139		0.54482	1.32301	0.54523	0.72874		0.54481	1.38788	0.54522	0.71323
0.5458	0.89856	0.54622	0.63444		0.54522	1.4958	0.54625	0.16111		0.5458	1.32182	0.54624	0.72716		0.54584	1.38877	0.54622	0.71366
0.54681	0.89344	0.5472	0.63146		0.54621	1.49268	0.54726	0.16105		0.54681	1.3227	0.54722	0.72512		0.54682	1.38848	0.54723	0.71173
0.54782	0.892	0.54821	0.63133		0.54722	1.49107	0.54826	0.16066		0.54782	1.32257	0.54824	0.72614		0.54783	1.39064	0.54822	0.7097
0.5488	0.88735	0.54918	0.62827		0.54823	1.48785	0.54926	0.16029		0.54878	1.32014	0.54924	0.72324		0.54882	1.39076	0.54923	0.71014
0.5498	0.88616	0.55019	0.62703		0.54923	1.48448	0.55024	0.16		0.54978	1.31845	0.55024	0.72173		0.54982	1.39206	0.55022	0.70662
0.5508	0.88506	0.55121	0.62582		0.55023	1.48044	0.55124	0.15972		0.55081	1.31931	0.55123	0.71949		0.55082	1.39766	0.55121	0.70568
0.5518	0.8827	0.55221	0.62375		0.55124	1.47955	0.55225	0.15937		0.5518	1.31855	0.55221	0.71778		0.55183	1.39654	0.55223	0.70361
0.55281	0.88091	0.55321	0.62189		0.55222	1.47592	0.55325	0.15906		0.5528	1.3178	0.55321	0.71911		0.55282	1.39866	0.55322	0.70185
0.55378	0.87747	0.5542	0.62068		0.55322	1.47267	0.55425	0.15873		0.5538	1.31727	0.55423	0.7173		0.55381	1.39915	0.55423	0.70174
0.55482	0.87636	0.5552	0.61721		0.55421	1.47019	0.55524	0.15825		0.5548	1.31781	0.55521	0.71466		0.55481	1.40597	0.5552	0.70061
0.55578	0.87172	0.55619	0.61714		0.55522	1.46841	0.55624	0.15827		0.55579	1.31718	0.55622	0.71445		0.55581	1.41198	0.55622	0.69984
0.55679	0.86863	0.55718	0.61652		0.55621	1.4672	0.55724	0.15797		0.55679	1.31575	0.55724	0.71581		0.5568	1.41334	0.5572	0.69841
0.55779	0.86717	0.5582	0.61312		0.55721	1.46439	0.55822	0.15747		0.55779	1.31603	0.55822	0.71556		0.55781	1.41424	0.5582	0.69685
0.55879	0.86602	0.55918	0.61384		0.55821	1.46126	0.55923	0.15764		0.55877	1.31574	0.5592	0.71013		0.5588	1.41628	0.55922	0.69797
0.55979	0.86456	0.56018	0.61832		0.55923	1.45936	0.56023	0.1578		0.55977	1.3178	0.56023	0.71288		0.55981	1.41968	0.56022	0.6995
0.5608	0.86215	0.56118	0.61849		0.5602	1.45837	0.56123	0.15709		0.5608	1.31775	0.56122	0.70996		0.56082	1.42209	0.5612	0.69637
0.5618	0.85836	0.56219	0.60693		0.5612	1.45579	0.56224	0.15672		0.5618	1.31501	0.5622	0.70964		0.56183	1.42308	0.56221	0.69395
0.56282	0.85533	0.5632	0.60164		0.56221	1.45466	0.56323	0.1563		0.56277	1.31389	0.56321	0.70595		0.56283	1.42558	0.56322	0.69286
0.56379	0.85383	0.56418	0.60214		0.56321	1.45139	0.56423	0.15595		0.56379	1.31941	0.56422	0.70535		0.56383	1.4284	0.56422	0.69155
0.56477	0.84976	0.5652	0.60272		0.56422	1.4496	0.56522	0.15587		0.56477	1.31505	0.56522	0.70351		0.56481	1.42879	0.56521	0.69051
0.56579	0.84891	0.56619	0.6056		0.56521	1.44574	0.56622	0.15605		0.56579	1.31315	0.56622	0.7058		0.56579	1.4331	0.56621	0.69134
0.5668	0.85116	0.56719	0.60481		0.56619	1.44543	0.56724	0.15648		0.56677	1.3168	0.56723	0.70731		0.5668	1.43777	0.56721	0.69226
0.56781	0.84619	0.56819	0.60312		0.56722	1.4451	0.56823	0.15606		0.56779	1.31654	0.56822	0.70433		0.56782	1.43961	0.56823	0.68993
0.56881	0.84328	0.56921	0.60116		0.56822	1.44281	0.56923	0.15531		0.5688	1.31679	0.56921	0.70175		0.56879	1.44169	0.56922	0.68861
0.5698	0.84008	0.5702	0.59922		0.56922	1.43933	0.57023	0.15495		0.56978	1.31592	0.57022	0.70206		0.56983	1.44275	0.57021	0.68748
0.5708	0.83593	0.57119	0.5977		0.57023	1.43786	0.57124	0.15456		0.57079	1.31577	0.5712	0.70071		0.57081	1.44724	0.57122	0.68569
0.5718	0.83541	0.57219	0.59726		0.57121	1.4349	0.57223	0.15431		0.57179	1.31717	0.57221	0.70037		0.57181	1.45294	0.57222	0.68457
0.57279	0.83169	0.57317	0.59561		0.57218	1.43295	0.57322	0.15435		0.57277	1.31807	0.57321	0.70074		0.5728	1.45157	0.57322	0.6866
0.57378	0.83221	0.57419	0.59298		0.57318	1.43146	0.57423	0.15439		0.57378	1.31887	0.5742	0.69983		0.57381	1.45807	0.5742	0.68508
0.57479	0.82954	0.57518	0.59292		0.57419	1.42917	0.57524	0.15447		0.57478	1.32119	0.57521	0.69882		0.57481	1.4617	0.57521	0.68388
0.57578	0.82636	0.5762	0.5914		0.5752	1.42871	0.57622	0.15416		0.57578	1.32032	0.5762	0.69808		0.5758	1.46527	0.57621	0.68286
0.57678	0.82346	0.57718	0.59046		0.57621	1.42726	0.57723	0.15371		0.57678	1.32109	0.5772	0.6958		0.57682	1.4698	0.5772	0.68193
0.57779	0.82292	0.57818	0.58799		0.57721	1.42757	0.57822	0.15346		0.57777	1.31973	0.57821	0.69342		0.5778	1.47205	0.5782	0.68016
0.57877	0.82082	0.57918	0.58767		0.57821	1.42551	0.57922	0.15333		0.57876	1.32054	0.57921	0.69432		0.5788	1.47614	0.57921	0.68206
0.57978	0.81852	0.5802	0.58899		0.57919	1.4249	0.58023	0.15314		0.57979	1.32322	0.58021	0.6951		0.5798	1.48095	0.58021	0.68199
0.58076	0.816	0.58118	0.58634		0.5802	1.42205	0.58123	0.15356		0.58077	1.32338	0.58121	0.69525		0.58081	1.48561	0.5812	0.68287
0.58179	0.81596	0.58222	0.58592		0.5812	1.42077	0.58219	0.15338		0.58179	1.32574	0.58222	0.69515		0.58181	1.49047	0.58221	0.68017
0.58278	0.8151	0.58318	0.58408		0.5822	1.42053	0.58322	0.15329		0.58277	1.32677	0.58321	0.69484		0.58282	1.49426	0.58319	0.68017
0.58378	0.80919	0.58419	0.583		0.58323	1.42124	0.58423	0.15286		0.58379	1.3271	0.58419	0.69276		0.58381	1.49681	0.5842	0.6795
0.58479	0.8054	0.58519	0.57931		0.5842	1.41638	0.58523	0.15276		0.58478	1.32623	0.5852	0.6918		0.58481	1.50153	0.5852	0.6836
0.58577	0.80475	0.5862	0.57974		0.58521	1.41633	0.58621	0.15286		0.58579	1.33035	0.5862	0.6935		0.58581	1.50744	0.5862	0.68109
0.58678	0.80571	0.58719	0.58101		0.5862	1.41619	0.58721	0.15266		0.58679	1.33076	0.58721	0.69099		0.58681	1.51067	0.5872	0.67296
0.58777	0.80487	0.58818	0.57828		0.58722	1.41424	0.58821	0.15254		0.58779	1.33168	0.5882	0.69103		0.5878	1.51643	0.5882	0.67592
0.58879	0.80066	0.58919	0.5786		0.58821	1.4136	0.58922	0.15282		0.58876	1.33243	0.5892	0.69407		0.5888	1.52066	0.58919	0.67877
0.58979	0.80077	0.5902	0.57484		0.58922	1.41464	0.59023	0.15273		0.58979	1.33309	0.59021	0.69133		0.58982	1.52528	0.59019	0.67688
0.59078	0.79836	0.59118	0.57418		0.59022	1.41307	0.59121	0.152		0.59078	1.33574	0.59121	0.69068		0.59079	1.5309	0.59119	0.67693
0.59179	0.79739	0.59219	0.57687		0.59121	1.4113	0.59223	0.1527		0.59179	1.33776	0.59222	0.69069		0.59183	1.5383	0.59221	0.67946
0.59278	0.79518	0.5932	0.57465		0.59221	1.41286	0.59322	0.15217		0.59278	1.34041	0.59321	0.69111		0.59281	1.54294	0.59319	0.68373
0.59378	0.79612	0.59419	0.57692		0.59322	1.41	0.59423	0.15203		0.59379	1.34146	0.59422	0.6924		0.59382	1.5468	0.5942	0.68037
0.59479	0.79292	0.5952	0.57413		0.59422	1.40953	0.59524	0.15192		0.59479	1.34254	0.5952	0.69106		0.59481	1.54958	0.59519	0.67704
0.5958	0.79189	0.59619	0.56996		0.5952	1.40854	0.59622	0.1523		0.59577	1.34628	0.59621	0.69149		0.5958	1.55713	0.59621	0.67731
0.59676	0.78777	0.59719	0.57184		0.59621	1.40813	0.59722	0.15187		0.59678	1.3473	0.59722	0.69078		0.59681	1.5625	0.5972	0.6763
0.59778	0.78713	0.5982	0.57102		0.59721	1.40739	0.59822	0.15206		0.59779	1.34889	0.59821	0.68841		0.59781	1.56714	0.5982	0.67736
0.59878	0.785	0.5992	0.57726		0.5982	1.40822	0.59922	0.15181		0.59879	1.35081	0.59923	0.69022		0.59879	1.57548	0.59922	0.67787
0.59977	0.78451	0.6002	0.56738		0.59921	1.40761	0.60025	0.1514		0.59978	1.35088	0.6002	0.69065		0.59982	1.58058	0.60021	0.67756
0.6008	0.7831	0.60121	0.56419		0.60022	1.4054	0.60122	0.15157		0.60079	1.35348	0.60123	0.69021		0.60082	1.58565	0.6012	0.67716
0.60177	0.78134	0.60218	0.56288		0.60121	1.4043	0.60222	0.15152		0.60179	1.35656	0.60222	0.68917		0.60182	1.59177	0.60221	0.67561
0.60276	0.77889	0.60319	0.55944		0.60223	1.40562	0.60322	0.15176		0.6028	1.3574	0.6032	0.68914		0.60282	1.5975	0.60319	0.67553
0.60379	0.77764	0.60418	0.55874		0.60319	1.40536	0.60422	0.15173		0.60378	1.36218	0.60421	0.68816		0.60383	1.60674	0.60421	0.67881
0.60476	0.77412	0.60518	0.556		0.60419	1.40592	0.60522	0.15143		0.60478	1.3629	0.6052	0.68837		0.60481	1.60932	0.6052	0.67655
0.60578	0.77425	0.60619	0.55842		0.60521	1.40574	0.6062	0.15143		0.60577	1.36542	0.6062	0.68895		0.6058	1.61622	0.60618	0.67629
0.60676	0.77511	0.60717	0.56072		0.60619	1.40544	0.60721	0.15155		0.60676	1.36875	0.6072	0.69038		0.60679	1.62466	0.6072	0.67796
0.60776	0.7755	0.60819	0.56394		0.60721	1.40618	0.60819	0.15142		0.60777	1.37173	0.60819	0.68928		0.6078	1.63028	0.60821	0.67867
0.60876	0.77289	0.60919	0.56153		0.60818	1.40527	0.60921	0.15133		0.60879	1.37457	0.60919	0.68967		0.6088	1.63743	0.60918	0.67844
0.60974	0.77042	0.61018	0.5621		0.6092	1.40534	0.61021	0.1515		0.60977	1.37712	0.61018	0.69213		0.6098	1.64542	0.61018	0.67852
0.61074	0.77137	0.61117	0.56036		0.61018	1.40656	0.61119	0.15173		0.61075	1.37827	0.61118	0.69297		0.6108	1.6548	0.61118	0.68031
0.61172	0.77383	0.61217	0.55486		0.61117	1.40755	0.61219	0.15142		0.61176	1.384	0.61216	0.69129		0.61177	1.66187	0.61218	0.68065
0.61275	0.76888	0.61316	0.55413		0.61217	1.40965	0.61319	0.1515		0.61275	1.38272	0.61319	0.69127		0.61278	1.66668	0.61318	0.67944
0.61376	0.76652	0.61417	0.55861		0.61316	1.40827	0.6142	0.15143		0.61377	1.3863	0.6142	0.69091		0.61378	1.67474	0.61418	0.68091
0.61475	0.76652	0.61515	0.55652		0.61417	1.40659	0.61518	0.15159		0.61476	1.39091	0.61518	0.69219		0.61479	1.68324	0.61517	0.6816
0.61573	0.76228	0.61615	0.55643		0.61518	1.40824	0.6162	0.15139		0.61575	1.39304	0.61617	0.69103		0.61579	1.692	0.61617	0.67966
0.61674	0.76568	0.61716	0.55745		0.61617	1.40878	0.61719	0.15196		0.61675	1.39726	0.61716	0.6938		0.61677	1.69958	0.61716	0.68184
0.61776	0.76661	0.61816	0.55991		0.61716	1.41101	0.6182	0.15215		0.61777	1.40466	0.61819	0.69682		0.61782	1.71122	0.61817	0.68531
0.61874	0.76305	0.61917	0.55536		0.61817	1.41108	0.61917	0.15202		0.61876	1.4056	0.61919	0.69382		0.61879	1.71891	0.61918	0.68425
0.61976	0.7616	0.62013	0.54987		0.61919	1.41088	0.62019	0.152		0.61973	1.40614	0.62019	0.6935		0.6198	1.72864	0.62019	0.68388
0.62078	0.76021	0.62116	0.55146		0.62018	1.41241	0.62121	0.15195		0.62076	1.41023	0.62119	0.69337		0.6208	1.73625	0.62119	0.68451
0.62176	0.76031	0.62215	0.55045		0.62118	1.41176	0.62218	0.15184		0.62175	1.41508	0.62218	0.69353		0.6218	1.74176	0.62218	0.68261
0.62275	0.75822	0.62315	0.55029		0.62218	1.41243	0.62319	0.15176		0.62276	1.41943	0.6232	0.69559		0.62281	1.74859	0.62316	0.68426
0.62376	0.75711	0.62414	0.55619		0.62318	1.41368	0.6242	0.15187		0.62377	1.42274	0.62417	0.69572		0.6238	1.76185	0.62416	0.68561
0.62475	0.75623	0.62516	0.55698		0.6242	1.41444	0.62517	0.15201		0.62475	1.42742	0.62519	0.69666		0.62478	1.77167	0.62516	0.68731
0.62575	0.75567	0.62615	0.55486		0.62519	1.41579	0.62618	0.15204		0.62573	1.42954	0.62618	0.69642		0.62577	1.78111	0.62617	0.68836
0.62674	0.7543	0.62715	0.55071		0.62619	1.41575	0.62719	0.15222		0.62675	1.43325	0.62718	0.69678		0.6268	1.78879	0.62716	0.68849
0.62776	0.75185	0.62814	0.54973		0.62717	1.4164	0.62818	0.15243		0.62775	1.43917	0.62817	0.69682		0.6278	1.79829	0.62816	0.69039
0.62876	0.75053	0.62915	0.55051		0.62818	1.41634	0.62919	0.15225		0.62876	1.44268	0.6292	0.69661		0.62879	1.80832	0.62915	0.69004
0.62976	0.75202	0.63015	0.55268		0.62917	1.41823	0.63018	0.15278		0.62975	1.44746	0.63018	0.69832		0.62979	1.82004	0.63016	0.69279
0.63076	0.78675	0.63115	0.55291		0.6302	1.42222	0.63119	0.15313		0.63077	1.45467	0.63118	0.70127		0.63082	1.83345	0.63117	0.69566
0.63177	0.82571	0.63214	0.55004		0.63121	1.42441	0.63218	0.1532		0.63176	1.45778	0.63216	0.70151		0.63181	1.84253	0.63214	0.69574
0.63276	0.76789	0.63318	0.54781		0.63219	1.42403	0.63318	0.15283		0.63276	1.46326	0.63317	0.70041		0.6328	1.85121	0.63316	0.69553
0.63377	0.74468	0.63417	0.54672		0.63319	1.42504	0.63419	0.15297		0.63378	1.46744	0.6342	0.69953		0.6338	1.86368	0.63419	0.69662
0.63475	0.74162	0.63516	0.54654		0.63419	1.42803	0.63519	0.15299		0.63475	1.47002	0.63518	0.70148		0.6348	1.87327	0.63515	0.69585
0.63576	0.74599	0.63615	0.54573		0.63519	1.42863	0.63618	0.15317		0.63576	1.47475	0.63619	0.70221		0.63579	1.88371	0.63616	0.69788
0.63676	0.75074	0.63715	0.54944		0.63619	1.42875	0.6372	0.15348		0.63677	1.48044	0.63719	0.70439		0.63679	1.8937	0.63716	0.69913
0.63777	0.75107	0.63817	0.54875		0.63719	1.42861	0.6382	0.15349		0.63778	1.48529	0.63816	0.70388		0.6378	1.90531	0.63816	0.6996
0.63876	0.753	0.63919	0.54902		0.63818	1.42823	0.63919	0.1534		0.63874	1.48986	0.63916	0.70417		0.63879	1.91699	0.63918	0.70154
0.63975	0.75332	0.64017	0.54654		0.63917	1.43324	0.6402	0.15349		0.63977	1.49445	0.64018	0.70658		0.63982	1.92933	0.64019	0.70384
0.64076	0.75245	0.64118	0.5471		0.64017	1.43446	0.64122	0.15388		0.64077	1.50066	0.64119	0.70583		0.64081	1.94057	0.64117	0.70159
0.64175	0.74956	0.64214	0.54544		0.64119	1.43459	0.64218	0.15376		0.64179	1.50505	0.64218	0.70649		0.64179	1.95029	0.64216	0.70448
0.64277	0.74985	0.64316	0.54347		0.64217	1.43589	0.6432	0.15406		0.64278	1.51042	0.64319	0.70826		0.64279	1.95872	0.64318	0.70872
0.64377	0.75116	0.64416	0.54416		0.64318	1.44044	0.64421	0.15435		0.64379	1.51831	0.64417	0.71007		0.6438	1.97087	0.64418	0.7092
0.64476	0.74946	0.64516	0.54633		0.64419	1.44264	0.64521	0.15434		0.64477	1.52196	0.64519	0.70968		0.64482	1.98574	0.64518	0.70884
0.64576	0.74844	0.64617	0.54431		0.64519	1.44382	0.64619	0.1544		0.64578	1.52804	0.64617	0.70877		0.6458	2.00015	0.64619	0.70998
0.64676	0.74934	0.64716	0.54676		0.64618	1.44455	0.64721	0.15452		0.64678	1.5346	0.6472	0.71165		0.64681	2.01343	0.64717	0.71185
0.64776	0.74944	0.64816	0.54324		0.64718	1.44853	0.64818	0.15453		0.64779	1.53864	0.6482	0.7114		0.64781	2.02335	0.64817	0.71231
0.64876	0.75035	0.64915	0.5472		0.64819	1.4485	0.64916	0.15481		0.64876	1.54518	0.64916	0.71309		0.64877	2.03655	0.64915	0.71538
0.64976	0.75165	0.65015	0.54895		0.64916	1.44857	0.65017	0.15525		0.64976	1.55086	0.65016	0.71643		0.64977	2.04956	0.65017	0.71762
0.65075	0.74826	0.65115	0.54656		0.65016	1.45207	0.65117	0.15512		0.65074	1.55581	0.65117	0.7164		0.65077	2.06424	0.65114	0.71612
0.65174	0.74712	0.65216	0.54488		0.65116	1.45462	0.65215	0.15531		0.65174	1.56194	0.65216	0.71627		0.6518	2.07711	0.65214	0.71752
0.65273	0.74643	0.65315	0.5458		0.65214	1.45767	0.65316	0.15553		0.65277	1.56674	0.65317	0.71705		0.6528	2.08867	0.65317	0.72065
0.65374	0.74765	0.65415	0.54298		0.65316	1.4609	0.65417	0.15602		0.65377	1.57552	0.65415	0.71992		0.65379	2.10333	0.65413	0.72289
0.65474	0.74667	0.65516	0.54264		0.65415	1.46147	0.65516	0.15614		0.65474	1.58161	0.65516	0.71987		0.65478	2.1149	0.65515	0.72184
0.65573	0.74494	0.65614	0.54032		0.65514	1.46262	0.65617	0.15568		0.65574	1.5849	0.65613	0.71711		0.65577	2.12839	0.65613	0.72319
0.65673	0.74808	0.65713	0.54163		0.65614	1.4628	0.65716	0.15612		0.65673	1.59111	0.65714	0.72035		0.65676	2.14352	0.65712	0.72495
0.65771	0.74982	0.65813	0.54232		0.65714	1.46487	0.65817	0.15635		0.65772	1.60091	0.65813	0.72309		0.65776	2.15664	0.65813	0.7274
0.65874	0.74944	0.65914	0.54341		0.65816	1.46894	0.65915	0.15672		0.65872	1.60923	0.65914	0.72322		0.65877	2.17095	0.65913	0.72846
0.65974	0.74991	0.66015	0.54603		0.65916	1.47182	0.66015	0.15687		0.65974	1.61232	0.66016	0.72524		0.65978	2.18571	0.66015	0.73045
0.66073	0.74795	0.66114	0.5444		0.66018	1.47432	0.66115	0.15702		0.66073	1.62336	0.66114	0.72647		0.66077	2.19844	0.66113	0.73278
0.66174	0.74841	0.66213	0.54377		0.66115	1.47564	0.66216	0.1573		0.66173	1.62416	0.66214	0.72657		0.66177	2.2143	0.66212	0.7346
0.66274	0.74963	0.66313	0.54334		0.66213	1.47767	0.66316	0.15772		0.66274	1.63169	0.66316	0.72878		0.66279	2.22931	0.66312	0.73592
0.66373	0.74941	0.66414	0.54237		0.66315	1.48204	0.66414	0.1577		0.66372	1.64017	0.66415	0.73006		0.66376	2.24195	0.66411	0.73771
0.66473	0.74968	0.66512	0.54266		0.66413	1.48428	0.66515	0.15774		0.66473	1.64695	0.66514	0.73125		0.66478	2.25601	0.66511	0.73994
0.66572	0.74961	0.66612	0.53582		0.66514	1.485	0.66614	0.15796		0.66574	1.65399	0.66617	0.73174		0.66576	2.27129	0.66614	0.74192
0.66673	0.7494	0.66712	0.53972		0.66615	1.48762	0.66717	0.15842		0.66672	1.66055	0.66714	0.73091		0.66676	2.29464	0.66712	0.74187
0.66774	0.75	0.66813	0.55064		0.66714	1.48917	0.66817	0.15868		0.66773	1.66797	0.66814	0.73497		0.66778	2.30475	0.66813	0.74623
0.66872	0.74882	0.66912	0.54678		0.66815	1.49329	0.66917	0.15924		0.66873	1.67771	0.66915	0.73843		0.66878	2.32285	0.66912	0.74984
0.66975	0.75111	0.67011	0.54351		0.66913	1.49826	0.67015	0.15924		0.66974	1.68514	0.67014	0.73824		0.66976	2.32605	0.67013	0.7495
0.67076	0.75069	0.67113	0.54495		0.67015	1.49906	0.67118	0.1594		0.67074	1.69061	0.67113	0.73843		0.67079	2.34031	0.67114	0.75162
0.67175	0.75013	0.67213	0.5447		0.67115	1.5005	0.67216	0.15957		0.67174	1.69481	0.67216	0.74012		0.67177	2.35798	0.67214	0.75336
0.67276	0.75124	0.67313	0.54365		0.67216	1.50349	0.67316	0.1596		0.67274	1.70282	0.67314	0.74059		0.67277	2.37543	0.67313	0.75408
0.67374	0.75241	0.67413	0.5464		0.67314	1.50276	0.67415	0.16008		0.67373	1.71108	0.67415	0.74182		0.67377	2.38849	0.67414	0.75589
0.67475	0.75525	0.67509	0.54417		0.67415	1.50633	0.67514	0.16005		0.67473	1.71888	0.67515	0.74416		0.67476	2.40523	0.67514	0.75933
0.67574	0.75635	0.67611	0.5437		0.67513	1.51259	0.67614	0.16042		0.67571	1.72741	0.67613	0.74675		0.67578	2.42186	0.67613	0.7601
0.67673	0.75948	0.67712	0.54561		0.67615	1.51604	0.67715	0.16064		0.67673	1.73342	0.67714	0.74912		0.67677	2.4342	0.67713	0.76309
0.67776	0.75428	0.67812	0.54535		0.67715	1.51297	0.67814	0.1608		0.67772	1.74053	0.67815	0.74845		0.67778	2.44682	0.67812	0.76228
0.67875	0.75252	0.67913	0.54512		0.67814	1.51492	0.67915	0.16118		0.67873	1.7479	0.67914	0.74957		0.67877	2.46232	0.67914	0.76592
0.67976	0.75215	0.68012	0.54456		0.67914	1.51727	0.68014	0.16138		0.67972	1.7574	0.68014	0.75121		0.67976	2.47834	0.68013	0.76741
0.68073	0.7539	0.68112	0.54699		0.68016	1.52013	0.68114	0.16179		0.68077	1.76112	0.68117	0.75368		0.68076	2.4929	0.68113	0.76959
0.68172	0.7575	0.68214	0.5479		0.68115	1.52382	0.68215	0.1622		0.68174	1.76874	0.68213	0.75618		0.68178	2.50861	0.68215	0.7727
0.68274	0.7591	0.68315	0.54625		0.68215	1.5271	0.68315	0.16256		0.68274	1.77725	0.68315	0.75758		0.68279	2.52413	0.68314	0.77624
0.68374	0.75941	0.6841	0.5455		0.68313	1.52942	0.68413	0.16259		0.68373	1.78466	0.68415	0.75744		0.68377	2.53919	0.68413	0.77653
0.68473	0.75865	0.68513	0.54558		0.68416	1.53242	0.68512	0.16292		0.68473	1.79218	0.68514	0.75859		0.68475	2.55277	0.68514	0.77923
0.68575	0.7595	0.68614	0.54539		0.68512	1.53306	0.68614	0.16314		0.68573	1.80101	0.68613	0.76185		0.68577	2.56692	0.68613	0.78113
0.68674	0.76039	0.6871	0.54514		0.68614	1.53542	0.68713	0.16339		0.68674	1.80842	0.68716	0.76314		0.68676	2.58137	0.68713	0.7831
0.68773	0.7602	0.6881	0.54514		0.68715	1.53617	0.68813	0.16375		0.68773	1.81503	0.68813	0.76472		0.68777	2.59612	0.68813	0.78548
0.68871	0.76262	0.68912	0.54624		0.68813	1.53948	0.6891	0.16381		0.68871	1.82187	0.68912	0.76505		0.68874	2.61149	0.68913	0.78792
0.68972	0.76269	0.6901	0.54698		0.68915	1.54272	0.69012	0.16459		0.68971	1.82934	0.69013	0.76909		0.68974	2.62533	0.69013	0.78993
0.69073	0.76076	0.6911	0.54778		0.69016	1.54721	0.69112	0.16449		0.69071	1.83737	0.6911	0.7701		0.69073	2.64031	0.69111	0.79124
0.69172	0.76258	0.6921	0.54824		0.69113	1.55008	0.69213	0.16482		0.69171	1.84302	0.69212	0.77131		0.69175	2.65514	0.69212	0.79285
0.6927	0.76143	0.6931	0.54584		0.69211	1.54987	0.69312	0.16494		0.69272	1.84875	0.69313	0.77211		0.69276	2.66815	0.6931	0.79559
0.69372	0.7647	0.69411	0.54777		0.69311	1.54948	0.69411	0.16543		0.6937	1.85789	0.69412	0.7739		0.69373	2.68357	0.69411	0.79937
0.69473	0.76784	0.69511	0.54873		0.69413	1.55356	0.69512	0.16587		0.69472	1.86769	0.69511	0.77827		0.69475	2.69824	0.69511	0.80088
0.69572	0.76712	0.6961	0.54812		0.69512	1.55613	0.69612	0.16611		0.69572	1.87334	0.69612	0.77829		0.69575	2.70939	0.69613	0.80306
0.69671	0.76672	0.69708	0.54972		0.69612	1.55794	0.69713	0.16647		0.69673	1.88129	0.69713	0.78141		0.69674	2.72366	0.69712	0.80483
0.69772	0.76632	0.6981	0.55063		0.69712	1.56072	0.69814	0.16685		0.69773	1.88637	0.69813	0.78289		0.69774	2.73754	0.69812	0.80839
0.6987	0.76635	0.69911	0.54893		0.69813	1.56402	0.69914	0.16638		0.69872	1.89307	0.69911	0.78214		0.69874	2.74991	0.69912	0.80899
0.69973	0.76753	0.70012	0.54985		0.69913	1.56266	0.70014	0.16717		0.69973	1.90088	0.70012	0.78543		0.69976	2.76576	0.70012	0.81062
0.70072	0.7675	0.70111	0.55126		0.70016	1.56601	0.70111	0.16754		0.70072	1.9078	0.70112	0.78735		0.70075	2.77859	0.7011	0.81428
0.70173	0.76926	0.70212	0.55146		0.70113	1.57031	0.70214	0.16751		0.70172	1.91415	0.70212	0.78635		0.70175	2.79093	0.70211	0.81493
0.70273	0.77012	0.70312	0.55304		0.70215	1.57148	0.70311	0.16774		0.7027	1.91984	0.70314	0.78978		0.70274	2.80326	0.70311	0.81787
0.70371	0.76969	0.70409	0.55136		0.70313	1.57326	0.70413	0.16836		0.70369	1.92649	0.70413	0.79373		0.70374	2.81406	0.70412	0.82121
0.70471	0.77224	0.70509	0.55212		0.70414	1.57443	0.70513	0.16861		0.70471	1.93564	0.70511	0.7938		0.70474	2.82786	0.70511	0.82338
0.70571	0.77283	0.70609	0.55144		0.70511	1.57634	0.70613	0.16876		0.70571	1.94043	0.70611	0.7959		0.70575	2.8393	0.7061	0.8255
0.70673	0.77241	0.70708	0.54676		0.70612	1.57769	0.70714	0.16854		0.70671	1.94487	0.70712	0.79533		0.70675	2.85276	0.70712	0.82459
0.70771	0.77239	0.70809	0.55622		0.70712	1.5792	0.70812	0.16911		0.7077	1.95155	0.70812	0.79922		0.70775	2.86307	0.70811	0.82788
0.7087	0.77182	0.70907	0.56311		0.70813	1.581	0.70912	0.16973		0.70871	1.9576	0.7091	0.80137		0.70873	2.87669	0.70911	0.83093
0.7097	0.77359	0.71008	0.55134		0.70911	1.58401	0.71013	0.16996		0.7097	1.96486	0.71011	0.80198		0.70974	2.8893	0.71011	0.83377
0.71071	0.77572	0.71109	0.55776		0.71013	1.58569	0.7111	0.17033		0.71069	1.97153	0.71111	0.80273		0.71074	2.90048	0.71111	0.8363
0.71171	0.77711	0.7121	0.55786		0.71113	1.58827	0.71213	0.17055		0.71171	1.9766	0.71209	0.80523		0.71174	2.91302	0.7121	0.83872
0.7127	0.77649	0.71306	0.55618		0.71214	1.59056	0.71311	0.17063		0.71269	1.98327	0.7131	0.80936		0.71274	2.92502	0.71311	0.84125
0.7137	0.77505	0.71409	0.55777		0.71311	1.59141	0.71412	0.17128		0.71367	1.98993	0.71409	0.81025		0.71372	2.93547	0.71411	0.84324
0.71471	0.77543	0.71508	0.55794		0.71412	1.59232	0.71512	0.17143		0.71469	1.99631	0.71511	0.81248		0.71472	2.94622	0.7151	0.84446
0.7157	0.77705	0.71609	0.55196		0.71513	1.59385	0.71612	0.17164		0.71571	2.00191	0.71612	0.81395		0.71572	2.95792	0.7161	0.8457
0.7167	0.77681	0.71707	0.55064		0.71611	1.59633	0.71712	0.17191		0.71671	2.0067	0.7171	0.81698		0.71673	2.96905	0.7171	0.84837
0.7177	0.77716	0.7181	0.55868		0.71713	1.59989	0.71812	0.17189		0.7177	2.01223	0.7181	0.81605		0.71772	2.98084	0.7181	0.84984
0.71869	0.77751	0.71909	0.55976		0.71811	1.59925	0.71911	0.17262		0.7187	2.01728	0.71911	0.82018		0.71874	2.99071	0.7191	0.854
0.7197	0.77806	0.72009	0.56028		0.71914	1.6015	0.72012	0.17353		0.71971	2.02471	0.72012	0.82424		0.71976	3.00443	0.72009	0.85769
0.72072	0.78102	0.7211	0.56131		0.72014	1.60436	0.72111	0.17336		0.72069	2.02996	0.72111	0.82393		0.72074	3.01015	0.72111	0.85915
0.7217	0.78078	0.72211	0.561		0.72112	1.60515	0.72211	0.1738		0.72172	2.03365	0.72211	0.82564		0.72174	3.01982	0.72211	0.85933
0.72271	0.78017	0.72308	0.56182		0.72212	1.60578	0.72312	0.17369		0.72272	2.03765	0.7231	0.82656		0.72273	3.03104	0.7231	0.86064
0.7237	0.78106	0.7241	0.56349		0.72313	1.60801	0.7241	0.17418		0.72373	2.04335	0.72411	0.82971		0.72375	3.04152	0.72409	0.86388
0.72469	0.78084	0.72509	0.56385		0.72413	1.61062	0.7251	0.17431		0.72471	2.04615	0.7251	0.83043		0.72473	3.05078	0.7251	0.86608
0.72571	0.78229	0.72608	0.56509		0.72513	1.61026	0.72611	0.17479		0.72571	2.05203	0.72612	0.83372		0.72571	3.06029	0.72609	0.86867
0.72671	0.78213	0.7271	0.56514		0.72613	1.61108	0.72715	0.17521		0.72671	2.05928	0.72712	0.83573		0.72673	3.07186	0.72709	0.87054
0.72771	0.7813	0.72809	0.56767		0.72711	1.6153	0.72809	0.17527		0.72769	2.06228	0.72811	0.83489		0.72773	3.08058	0.72808	0.87069
0.72871	0.78134	0.72908	0.56392		0.72812	1.61526	0.72909	0.17571		0.72869	2.06746	0.72908	0.83543		0.72872	3.08988	0.72909	0.87233
0.72969	0.78022	0.73009	0.56683		0.72911	1.61524	0.73012	0.17593		0.7297	2.07258	0.7301	0.83863		0.72972	3.09864	0.73009	0.87589
0.73071	0.78157	0.73108	0.56652		0.73012	1.61734	0.73111	0.17599		0.73071	2.07502	0.7311	0.83923		0.73073	3.10822	0.73108	0.87573
0.73169	0.78885	0.73208	0.56733		0.73112	1.61756	0.73209	0.17656		0.73169	2.07984	0.73208	0.84153		0.73172	3.11601	0.73209	0.8789
0.73271	0.78703	0.73307	0.56917		0.73211	1.62045	0.7331	0.17727		0.73268	2.08537	0.7331	0.84487		0.73272	3.12437	0.73309	0.88151
0.73368	0.77758	0.73408	0.56931		0.73311	1.6216	0.73409	0.17754		0.7337	2.09119	0.73408	0.84606		0.73373	3.13504	0.73408	0.88321
0.7347	0.78179	0.73509	0.57157		0.73412	1.62209	0.7351	0.17754		0.73468	2.097	0.73508	0.84824		0.73472	3.14333	0.73509	0.8841
0.7357	0.783	0.73606	0.57196		0.73511	1.62283	0.7361	0.17799		0.7357	2.10083	0.73608	0.85053		0.73573	3.15153	0.73608	0.88673
0.73669	0.78339	0.73707	0.57378		0.73612	1.62465	0.73711	0.17819		0.73671	2.10152	0.7371	0.85022		0.73673	3.15923	0.73708	0.88828
0.7377	0.78372	0.73808	0.57523		0.7371	1.62575	0.7381	0.17829		0.7377	2.10585	0.73808	0.85236		0.73772	3.17009	0.73808	0.89019
0.73868	0.78334	0.73909	0.57547		0.73812	1.62595	0.73911	0.17862		0.7387	2.10955	0.73909	0.85547		0.73872	3.17376	0.73909	0.8915
0.73972	0.78573	0.74007	0.57707		0.73913	1.62708	0.74011	0.17914		0.73972	2.1157	0.74009	0.85658		0.73974	3.18427	0.7401	0.89368
0.74069	0.78203	0.74108	0.57689		0.74012	1.62862	0.7411	0.17959		0.7407	2.11796	0.74109	0.86097		0.74074	3.19365	0.74109	0.89553
0.74171	0.78156	0.74209	0.57706		0.74112	1.63225	0.74211	0.17979		0.74171	2.12143	0.74208	0.85938		0.74173	3.19554	0.74209	0.89614
0.7427	0.78571	0.74307	0.57622		0.74211	1.63566	0.74309	0.18001		0.7427	2.12826	0.74308	0.86365		0.74273	3.20868	0.74307	0.89769
0.7437	0.78525	0.7441	0.5749		0.74311	1.63473	0.7441	0.18012		0.74371	2.12734	0.74409	0.87029		0.74374	3.21289	0.74406	0.89944
0.74468	0.783	0.74507	0.57839		0.74411	1.63321	0.74512	0.18051		0.74469	2.13147	0.74509	0.86806		0.74471	3.2191	0.74508	0.90228
0.7457	0.78699	0.7461	0.5831		0.74511	1.63574	0.74611	0.18122		0.74571	2.13892	0.74611	0.86594		0.74575	3.2289	0.74607	0.90411
0.7467	0.78661	0.74707	0.58151		0.74612	1.641	0.74712	0.18144		0.74668	2.13923	0.74712	0.86467		0.74673	3.23455	0.74709	0.90416
0.74769	0.78734	0.74808	0.58218		0.74711	1.63812	0.74809	0.18163		0.74771	2.14458	0.74809	0.86913		0.74775	3.24377	0.74808	0.9167
0.74871	0.78624	0.74907	0.58445		0.74811	1.64058	0.74913	0.18187		0.7487	2.14871	0.74911	0.87267		0.74873	3.24949	0.74909	0.91861
0.74972	0.78492	0.75009	0.58475		0.74912	1.64584	0.75009	0.18217		0.74969	2.15051	0.7501	0.87324		0.74975	3.25637	0.75008	0.91034
0.7507	0.78372	0.75109	0.58282		0.75011	1.64902	0.75111	0.18249		0.75069	2.15301	0.7511	0.87558		0.75074	3.26044	0.75109	0.9105
0.75169	0.78588	0.75209	0.58616		0.75113	1.64735	0.75211	0.18312		0.75167	2.15692	0.7521	0.87781		0.75172	3.26662	0.75209	0.91096
0.75269	0.78794	0.75307	0.58926		0.7521	1.64541	0.7531	0.18329		0.7527	2.16145	0.75308	0.8778		0.75272	3.27347	0.75308	0.91105
0.75368	0.78597	0.75409	0.59075		0.75309	1.64503	0.7541	0.18321		0.75369	2.16418	0.75411	0.87966		0.75373	3.27828	0.75409	0.9137
0.75467	0.78934	0.75509	0.58757		0.75411	1.64695	0.75507	0.18383		0.75469	2.16635	0.7551	0.88208		0.75472	3.28445	0.75509	0.9165
0.75568	0.78778	0.75609	0.58861		0.7551	1.64924	0.75611	0.18417		0.7557	2.17022	0.7561	0.88302		0.75573	3.29102	0.75609	0.9168
0.75668	0.78765	0.75708	0.59533		0.75612	1.65037	0.75711	0.18432		0.75668	2.17061	0.7571	0.88384		0.75672	3.294	0.75708	0.91724
0.75769	0.78834	0.75806	0.59402		0.75712	1.65077	0.7581	0.18406		0.75769	2.17388	0.75809	0.88327		0.75773	3.29974	0.75809	0.91538
0.75868	0.79178	0.75906	0.59656		0.7581	1.64993	0.7591	0.18497		0.75868	2.17664	0.75908	0.88671		0.75871	3.30582	0.75907	0.91879
0.75968	0.7902	0.76009	0.59815		0.75911	1.65152	0.76011	0.18548		0.75968	2.17869	0.76009	0.88742		0.7597	3.30917	0.76007	0.92028
0.76067	0.78999	0.76109	0.59652		0.7601	1.65389	0.76109	0.18578		0.76067	2.18272	0.7611	0.8893		0.76073	3.31692	0.76105	0.92153
0.76169	0.79217	0.76208	0.59752		0.76109	1.6551	0.7621	0.18635		0.76167	2.18439	0.76209	0.89248		0.76171	3.32237	0.76206	0.92261
0.76266	0.79096	0.76307	0.60387		0.76209	1.65552	0.76309	0.18656		0.76268	2.1865	0.76309	0.89099		0.76272	3.32676	0.76307	0.923
0.76368	0.79044	0.76407	0.60083		0.76309	1.6561	0.76412	0.1868		0.76368	2.18874	0.76408	0.89248		0.76372	3.3274	0.76407	0.92391
0.76467	0.79234	0.76507	0.60612		0.76408	1.65817	0.76511	0.18752		0.76468	2.19049	0.7651	0.89486		0.7647	3.32663	0.76508	0.92601
0.76568	0.79438	0.76607	0.60673		0.76509	1.6591	0.76609	0.18768		0.76568	2.1922	0.76609	0.89585		0.76573	3.33278	0.76607	0.92703
0.76667	0.79654	0.76706	0.60605		0.7661	1.65898	0.76709	0.18798		0.76665	2.19444	0.76707	0.89715		0.76669	3.33483	0.76707	0.9272
0.76766	0.79259	0.76805	0.60468		0.76708	1.66038	0.76808	0.18816		0.76767	2.19666	0.76806	0.8993		0.7677	3.34259	0.76805	0.92837
0.76867	0.79595	0.76906	0.60499		0.76806	1.65883	0.76909	0.18863		0.76868	2.19803	0.76907	0.90533		0.7687	3.3497	0.76906	0.92867
0.76965	0.79661	0.77005	0.60863		0.76908	1.66599	0.77009	0.1892		0.76967	2.19976	0.77007	0.90377		0.7697	3.34338	0.77005	0.92909
0.77066	0.79906	0.77107	0.61432		0.77008	1.66513	0.77109	0.18998		0.77067	2.20226	0.77107	0.9025		0.7707	3.34617	0.77105	0.93043
0.77164	0.8011	0.77206	0.61512		0.77108	1.67951	0.77208	0.18988		0.77167	2.20447	0.77206	0.90215		0.7717	3.34988	0.77205	0.93202
0.77264	0.79854	0.77305	0.61351		0.77208	1.67791	0.77308	0.1901		0.77264	2.20467	0.77306	0.9044		0.77269	3.35005	0.77306	0.93272
0.77366	0.80007	0.77407	0.61701		0.77308	1.67514	0.77408	0.19043		0.77367	2.20548	0.77406	0.9061		0.77371	3.3538	0.77406	0.93247
0.77466	0.80279	0.77505	0.61907		0.7741	1.67413	0.77508	0.19091		0.77466	2.20566	0.77507	0.91		0.77469	3.35396	0.77506	0.93275
0.77566	0.80383	0.77606	0.62069		0.77509	1.67461	0.77608	0.19122		0.77568	2.20494	0.77608	0.91086		0.77569	3.35705	0.77605	0.93167
0.77667	0.8048	0.77706	0.62198		0.77609	1.6761	0.77707	0.19174		0.77667	2.20326	0.77707	0.91178		0.77669	3.36408	0.77706	0.93415
0.77769	0.80763	0.77806	0.62447		0.77706	1.67736	0.77808	0.19235		0.77768	2.20538	0.77808	0.91382		0.7777	3.35528	0.77807	0.93513
0.77867	0.80661	0.77907	0.62435		0.77808	1.67584	0.77908	0.19276		0.77866	2.20549	0.77906	0.91222		0.77871	3.35521	0.77908	0.93458
0.77968	0.80876	0.78005	0.62518		0.77908	1.66938	0.78006	0.19296		0.77967	2.20483	0.78007	0.91382		0.77967	3.35647	0.78006	0.93701
0.78065	0.80755	0.78105	0.62803		0.78007	1.67359	0.78108	0.19363		0.78067	2.20514	0.78106	0.91733		0.78069	3.35588	0.78105	0.93331
0.78165	0.80981	0.78204	0.62986		0.78108	1.68233	0.78209	0.19393		0.78165	2.20598	0.78206	0.92321		0.7817	3.35401	0.78205	0.93489
0.78266	0.81215	0.78306	0.63287		0.78207	1.68254	0.78307	0.19462		0.78267	2.20555	0.78307	0.92628		0.78268	3.35117	0.78305	0.93657
0.78364	0.81483	0.78406	0.63534		0.78308	1.68673	0.78407	0.19539		0.78365	2.20538	0.78406	0.92406		0.78367	3.35056	0.78406	0.93861
0.78466	0.81689	0.78508	0.63766		0.78406	1.69826	0.78509	0.19549		0.78468	2.21255	0.78504	0.92104		0.78471	3.35381	0.78507	0.93859
0.78568	0.81748	0.78605	0.63955		0.7851	1.69365	0.78607	0.19625		0.78566	2.20504	0.78605	0.92605		0.78569	3.35236	0.78606	0.93874
0.78665	0.81837	0.78706	0.64078		0.78607	1.69192	0.78708	0.19673		0.78666	2.20153	0.78707	0.92801		0.78669	3.34805	0.78707	0.9392
0.78765	0.82249	0.78805	0.64349		0.78708	1.69036	0.78807	0.19732		0.78767	2.20197	0.78807	0.93027		0.78769	3.34452	0.78806	0.93792
0.78866	0.82029	0.78904	0.64571		0.78809	1.69704	0.78908	0.19785		0.78867	2.20175	0.78904	0.93379		0.78869	3.33854	0.78907	0.93795
0.78966	0.82415	0.79005	0.64841		0.78907	1.69787	0.79007	0.19839		0.78968	2.20139	0.79006	0.93365		0.78972	3.33795	0.79006	0.93947
0.79066	0.82611	0.79106	0.65253		0.79007	1.70113	0.79108	0.19958		0.79066	2.20115	0.79105	0.93783		0.79068	3.33749	0.79106	0.94103
0.79164	0.82953	0.79205	0.65446		0.79108	1.70391	0.79208	0.19958		0.79166	2.20049	0.79205	0.93782		0.79169	3.33423	0.79205	0.94174
0.79265	0.83144	0.79303	0.65574		0.79208	1.70395	0.79308	0.20029		0.79268	2.20029	0.79304	0.93895		0.79269	3.33306	0.79305	0.9417
0.79366	0.83355	0.79407	0.66209		0.79308	1.70486	0.79407	0.2009		0.79365	2.19747	0.79407	0.93989		0.79369	3.33326	0.79404	0.94328
0.79466	0.83627	0.79504	0.66421		0.79406	1.70613	0.79508	0.20104		0.79467	2.19674	0.79505	0.94155		0.79469	3.32417	0.79505	0.94074
0.79565	0.83919	0.79607	0.66767		0.79508	1.70589	0.79607	0.20218		0.79566	2.19584	0.79606	0.94425		0.79569	3.31758	0.79607	0.94417
0.79667	0.84354	0.79705	0.6745		0.79608	1.70844	0.79706	0.20337		0.79667	2.19612	0.79707	0.95004		0.7967	3.31543	0.79706	0.94569
0.79765	0.84643	0.79805	0.67821		0.79708	1.71079	0.79809	0.2039		0.79767	2.19401	0.79809	0.94891		0.7977	3.31297	0.79806	0.9437
0.79864	0.849	0.79906	0.67775		0.79808	1.71233	0.79908	0.20476		0.79868	2.19365	0.79907	0.95006		0.7987	3.30886	0.79906	0.94585
0.79965	0.85064	0.80006	0.67954		0.7991	1.71654	0.80007	0.20519		0.79967	2.19068	0.80007	0.95274		0.79969	3.30444	0.80004	0.9455
0.80066	0.85588	0.80105	0.68467		0.80008	1.71464	0.80109	0.20604		0.80066	2.1898	0.80107	0.95361		0.80071	3.30295	0.80104	0.94667
0.80166	0.85809	0.80205	0.68921		0.80107	1.71881	0.80206	0.20681		0.80167	2.18617	0.80206	0.95514		0.8017	3.29693	0.80205	0.94752
0.80265	0.86195	0.80305	0.69262		0.80209	1.72413	0.80308	0.20772		0.80264	2.18557	0.80306	0.95768		0.80269	3.2898	0.80306	0.94935
0.80364	0.86784	0.80406	0.69661		0.80308	1.72832	0.80407	0.20882		0.80367	2.1849	0.80407	0.96125		0.80371	3.28479	0.80407	0.95057
0.80466	0.87119	0.80506	0.70131		0.80409	1.7316	0.80507	0.20959		0.80465	2.18414	0.80506	0.9628		0.80472	3.28257	0.80506	0.95108
0.80565	0.87838	0.80603	0.7042		0.80508	1.73429	0.80605	0.211		0.80565	2.18302	0.80606	0.96573		0.8057	3.27817	0.80605	0.95205
0.80663	0.87979	0.80705	0.70731		0.80607	1.73847	0.80706	0.21146		0.80665	2.18204	0.80705	0.96569		0.80668	3.27322	0.80706	0.95264
0.80763	0.87733	0.80805	0.71304		0.80707	1.74144	0.80805	0.21217		0.80764	2.17968	0.80803	0.96741		0.80767	3.27058	0.80805	0.95258
0.80864	0.88447	0.80904	0.71609		0.80807	1.74475	0.80905	0.2127		0.80864	2.17826	0.80903	0.97187		0.80868	3.26712	0.80904	0.95355
0.80961	0.88805	0.81005	0.72219		0.80905	1.74593	0.81004	0.21391		0.80964	2.17707	0.81004	0.97575		0.80966	3.25884	0.81002	0.95594
0.8106	0.89187	0.81105	0.72691		0.81006	1.75132	0.81103	0.215		0.81064	2.17599	0.81103	0.97721		0.81066	3.25344	0.81104	0.9577
0.81161	0.89572	0.81203	0.73387		0.81106	1.75634	0.81205	0.21605		0.81162	2.1759	0.81205	0.98141		0.81166	3.25134	0.81203	0.95976
0.8126	0.90335	0.81303	0.73795		0.81205	1.75982	0.81304	0.21732		0.81262	2.17701	0.81302	0.9848		0.81266	3.24636	0.81303	0.96162
0.81361	0.91038	0.81403	0.74024		0.81306	1.76534	0.81403	0.21804		0.81364	2.17695	0.81402	0.98719		0.81368	3.23984	0.81403	0.96311
0.81461	0.91905	0.81504	0.74725		0.81407	1.76824	0.81504	0.21916		0.81461	2.17524	0.81503	0.98929		0.81467	3.23458	0.81503	0.96546
0.81564	0.92591	0.81604	0.7532		0.81505	1.77216	0.81606	0.22049		0.81565	2.17202	0.81603	0.99301		0.81567	3.22936	0.81604	0.96755
0.81661	0.92995	0.81703	0.75824		0.81606	1.77666	0.81706	0.22161		0.81664	2.17364	0.81703	0.99675		0.81667	3.22591	0.81705	0.96845
0.81761	0.93513	0.81804	0.76344		0.81704	1.78071	0.81805	0.22221		0.81765	2.17294	0.81804	0.99983		0.81767	3.22028	0.81803	0.97108
0.81861	0.94425	0.81903	0.77045		0.81805	1.78321	0.81904	0.22333		0.81864	2.174	0.81904	1.00296		0.81868	3.21723	0.81904	0.97182
0.81961	0.95203	0.82002	0.77544		0.81905	1.78876	0.82004	0.22467		0.81964	2.17203	0.82004	1.00474		0.81967	3.21087	0.82004	0.97626
0.8206	0.95685	0.82104	0.78177		0.82005	1.79505	0.82105	0.22581		0.82064	2.1703	0.82105	1.00954		0.82067	3.20693	0.82103	0.9803
0.82161	0.9637	0.82204	0.78968		0.82105	1.79969	0.82204	0.2274		0.82162	2.17233	0.82204	1.01421		0.82167	3.20795	0.82205	0.98074
0.82262	0.97241	0.82304	0.79794		0.82205	1.80593	0.82305	0.22814		0.82264	2.17437	0.82304	1.01709		0.82267	3.19899	0.82303	0.98207
0.82361	0.97865	0.82403	0.80193		0.82304	1.81128	0.82405	0.22892		0.82364	2.17308	0.82404	1.0217		0.82368	3.19264	0.82405	0.98521
0.82461	0.98672	0.82504	0.80884		0.82408	1.81621	0.82504	0.23033		0.82464	2.17237	0.82504	1.02397		0.82467	3.18894	0.82503	0.98652
0.82563	0.99658	0.82606	0.81727		0.82506	1.8215	0.82605	0.23155		0.82564	2.17176	0.82603	1.02476		0.82567	3.18527	0.82602	0.99131
0.82663	1.00214	0.82704	0.82275		0.82607	1.82643	0.82703	0.23287		0.82662	2.17188	0.82706	1.02955		0.82667	3.18142	0.82704	0.99416
0.82761	1.01179	0.82804	0.83017		0.82704	1.83034	0.82805	0.23401		0.82762	2.17366	0.82805	1.03601		0.82766	3.1797	0.82804	0.99793
0.82864	1.02226	0.82903	0.83871		0.82806	1.83722	0.82905	0.23515		0.82864	2.17569	0.82904	1.03923		0.82867	3.17598	0.82903	1.00087
0.82963	1.02915	0.83001	0.84352		0.82905	1.84188	0.83005	0.23622		0.82963	2.1763	0.83004	1.04404		0.82968	3.17154	0.83003	1.00475
0.83062	1.0405	0.83101	0.85298		0.83004	1.84659	0.83105	0.23756		0.83064	2.17626	0.83104	1.04723		0.83068	3.16683	0.83104	1.00709
0.83164	1.04903	0.83202	0.8634		0.83106	1.85389	0.83205	0.23883		0.83164	2.17927	0.83202	1.05264		0.83165	3.16278	0.83202	1.01139
0.83261	1.0576	0.83303	0.86958		0.83205	1.8587	0.83307	0.24017		0.83265	2.18129	0.83303	1.05718		0.83266	3.1593	0.83302	1.0153
0.83362	1.06669	0.83403	0.88174		0.83305	1.86376	0.83405	0.24134		0.83363	2.18146	0.83403	1.06043		0.83366	3.15689	0.83402	1.01894
0.83463	1.07837	0.83503	0.89102		0.83404	1.87061	0.83504	0.24313		0.83464	2.18581	0.83505	1.06991		0.83467	3.15732	0.83503	1.02645
0.83565	1.09019	0.83603	0.89854		0.83505	1.8791	0.83606	0.24429		0.83566	2.1898	0.83605	1.07376		0.8357	3.15768	0.83605	1.02983
0.83664	1.10108	0.83703	0.90267		0.83605	1.88453	0.83706	0.2454		0.83665	2.19445	0.83704	1.07619		0.83668	3.15152	0.83704	1.03137
0.83765	1.11057	0.83804	0.91222		0.83705	1.89047	0.83806	0.24652		0.83766	2.196	0.83804	1.08009		0.83769	3.14722	0.83806	1.03627
0.83865	1.12079	0.83904	0.92396		0.83806	1.89551	0.83907	0.2482		0.83866	2.19439	0.83905	1.08594		0.83868	3.14655	0.83904	1.04064
0.83963	1.13279	0.84003	0.93318		0.83904	1.90295	0.84006	0.24929		0.83965	2.19596	0.84004	1.09149		0.83967	3.14514	0.84003	1.04468
0.84064	1.1442	0.84102	0.94391		0.84005	1.90969	0.84106	0.25068		0.84066	2.19806	0.84104	1.09721		0.84068	3.14326	0.84104	1.05207
0.84164	1.15687	0.84203	0.95485		0.84105	1.9155	0.84207	0.25244		0.84165	2.20286	0.84204	1.10337		0.84169	3.14276	0.84204	1.05943
0.84263	1.1688	0.84304	0.96747		0.84207	1.92594	0.84306	0.25368		0.84265	2.20595	0.84303	1.10722		0.8427	3.14033	0.84304	1.06304
0.84362	1.18223	0.84403	0.97714		0.84306	1.93253	0.84405	0.25524		0.84365	2.20859	0.84403	1.11348		0.84369	3.13905	0.84404	1.06722
0.8446	1.19373	0.84502	0.98673		0.84405	1.94017	0.84505	0.25661		0.84464	2.2113	0.845	1.11933		0.84466	3.13943	0.84502	1.0725
0.84562	1.20787	0.84603	0.99632		0.84505	1.94726	0.84602	0.25803		0.84563	2.21589	0.84602	1.12467		0.84565	3.13821	0.84601	1.07629
0.8466	1.22	0.84702	1.00846		0.84605	1.95349	0.84704	0.25948		0.84663	2.2183	0.84701	1.13172		0.84666	3.13634	0.84703	1.08362
0.8476	1.24821	0.84803	1.02214		0.84703	1.96197	0.84805	0.26165		0.84764	2.2231	0.848	1.13989		0.84766	3.13741	0.84803	1.09139
0.84862	1.2467	0.84903	1.03286		0.84804	1.97288	0.84905	0.26301		0.84864	2.22921	0.84902	1.1464		0.84867	3.14006	0.84904	1.09662
0.84962	1.25885	0.85002	1.04286		0.84906	1.98211	0.85004	0.26436		0.84965	2.23547	0.85	1.15296		0.84968	3.13821	0.85002	1.10134
0.85061	1.27429	0.85102	1.05473		0.85007	1.98947	0.85105	0.26578		0.85062	2.23663	0.85099	1.15747		0.85066	3.13764	0.85103	1.10867
0.85162	1.29283	0.85202	1.06536		0.85105	1.9968	0.85203	0.26793		0.85163	2.24169	0.852	1.16352		0.85168	3.13801	0.85204	1.11498
0.85263	1.30594	0.85303	1.07841		0.85204	2.00637	0.85302	0.26925		0.85264	2.24505	0.85302	1.16963		0.85266	3.13743	0.85301	1.12069
0.8536	1.31968	0.85402	1.09169		0.85302	2.01516	0.85403	0.27107		0.85363	2.25109	0.85401	1.17894		0.85367	3.13906	0.85402	1.12723
0.85462	1.33599	0.85501	1.10667		0.85403	2.02466	0.85504	0.27269		0.85465	2.25777	0.85501	1.18434		0.85467	3.14196	0.85502	1.13558
0.85562	1.35058	0.85603	1.1182		0.85507	2.0352	0.85604	0.27454		0.85564	2.26092	0.85601	1.19215		0.85566	3.1428	0.85602	1.14138
0.85661	1.36593	0.85705	1.13047		0.85606	2.04605	0.85704	0.27657		0.85665	2.2675	0.85699	1.20138		0.8567	3.14342	0.85701	1.14845
0.8576	1.38113	0.85803	1.14515		0.85705	2.05508	0.85803	0.27847		0.85766	2.27253	0.85801	1.20914		0.85769	3.14302	0.85802	1.15623
0.85859	1.3966	0.85901	1.15611		0.85805	2.06601	0.85903	0.27984		0.85864	2.27932	0.85903	1.21593		0.85866	3.14432	0.85903	1.16234
0.8596	1.41332	0.86003	1.17226		0.85904	2.07392	0.86002	0.28151		0.85964	2.2839	0.85999	1.22236		0.85966	3.14568	0.86	1.16907
0.86062	1.42775	0.86102	1.18355		0.86002	2.08385	0.86102	0.28355		0.86061	2.2874	0.86099	1.23049		0.86066	3.14804	0.86099	1.17738
0.8616	1.44545	0.86202	1.19755		0.86104	2.09507	0.86202	0.28538		0.86163	2.29566	0.86198	1.23974		0.86165	3.1498	0.862	1.18569
0.8626	1.46439	0.86301	1.21074		0.86204	2.10636	0.86301	0.28789		0.86262	2.30321	0.86299	1.24757		0.86265	3.15255	0.863	1.19474
0.86361	1.48095	0.864	1.2241		0.86304	2.11903	0.86401	0.28978		0.86361	2.30983	0.86401	1.25864		0.86367	3.15571	0.86401	1.20358
0.86461	1.50199	0.86502	1.23926		0.86404	2.13104	0.86502	0.29154		0.86464	2.31669	0.86499	1.26644		0.86465	3.15835	0.86501	1.21101
0.8656	1.51548	0.86601	1.25375		0.86504	2.14046	0.86603	0.29381		0.86563	2.3278	0.866	1.2743		0.86565	3.16081	0.86602	1.21944
0.86659	1.52902	0.86702	1.26899		0.86602	2.15204	0.86702	0.29597		0.86663	2.33866	0.867	1.28341		0.86666	3.16447	0.86699	1.2268
0.86761	1.54622	0.86801	1.2848		0.86704	2.16843	0.86801	0.2982		0.86762	2.33843	0.86801	1.28817		0.86766	3.16858	0.86801	1.23508
0.86861	1.56339	0.86901	1.29968		0.86803	2.17622	0.86901	0.30012		0.86861	2.34295	0.869	1.30034		0.86867	3.17012	0.869	1.24529
0.8696	1.58244	0.87002	1.31475		0.86902	2.18857	0.87001	0.30217		0.86961	2.34736	0.86999	1.309		0.86966	3.17242	0.86999	1.25453
0.8706	1.60169	0.871	1.32969		0.87004	2.20292	0.87103	0.30465		0.87061	2.36576	0.87101	1.32001		0.87066	3.17765	0.87103	1.26528
0.8716	1.61767	0.87202	1.34482		0.87103	2.21561	0.87202	0.30667		0.87162	2.37188	0.872	1.32741		0.87167	3.18023	0.87199	1.27304
0.87258	1.63563	0.87301	1.36082		0.87204	2.22726	0.87302	0.30916		0.87262	2.37557	0.873	1.33642		0.87268	3.18407	0.87304	1.28233
0.8736	1.65615	0.87402	1.38038		0.87303	2.24243	0.874	0.31152		0.87362	2.37989	0.87399	1.34298		0.87367	3.19018	0.87403	1.29314
0.87461	1.67547	0.87502	1.39056		0.87405	2.2564	0.87504	0.31394		0.87465	2.38867	0.87502	1.35178		0.87466	3.19387	0.87503	1.30072
0.87561	1.69226	0.87601	1.40727		0.87505	2.26911	0.87602	0.31591		0.87563	2.39882	0.876	1.3644		0.87567	3.19728	0.87603	1.30858
0.87661	1.71056	0.87704	1.42568		0.87604	2.28199	0.87701	0.31817		0.87663	2.40691	0.87701	1.37301		0.87667	3.20131	0.87702	1.31877
0.87761	1.73008	0.878	1.43649		0.87706	2.29622	0.87802	0.32074		0.87764	2.41644	0.87801	1.38468		0.87767	3.20631	0.87803	1.32877
0.87859	1.74782	0.87902	1.45193		0.87805	2.30964	0.879	0.32284		0.87862	2.4245	0.87901	1.39245		0.87865	3.21193	0.87901	1.33837
0.8796	1.76912	0.88002	1.47061		0.87904	2.32291	0.88003	0.32528		0.87963	2.43356	0.88001	1.40462		0.87968	3.21724	0.88002	1.34964
0.8806	1.78872	0.88102	1.48522		0.88005	2.33909	0.88101	0.32748		0.88064	2.44235	0.881	1.41375		0.88068	3.22004	0.88102	1.35778
0.88159	1.80973	0.882	1.50094		0.88105	2.35295	0.88203	0.33001		0.88164	2.45009	0.88202	1.42547		0.88168	3.22516	0.88201	1.36615
0.88262	1.82473	0.883	1.52017		0.88205	2.36283	0.88302	0.33231		0.88262	2.45866	0.88299	1.43376		0.88265	3.23043	0.88303	1.37642
0.88358	1.84612	0.88402	1.53748		0.88303	2.37604	0.88403	0.33478		0.88363	2.46834	0.884	1.44352		0.88366	3.23515	0.88401	1.38803
0.88459	1.86548	0.88499	1.55317		0.88403	2.39039	0.885	0.33725		0.88463	2.47589	0.88499	1.45559		0.88464	3.23824	0.88499	1.39945
0.88559	1.88455	0.886	1.56911		0.88502	2.40443	0.88602	0.33955		0.88562	2.48686	0.886	1.4663		0.88563	3.24495	0.88599	1.41026
0.88658	1.90317	0.88701	1.58627		0.88602	2.42041	0.88703	0.34218		0.88662	2.49673	0.887	1.47605		0.88665	3.25122	0.887	1.41909
0.88761	1.92464	0.888	1.60498		0.88704	2.43384	0.88801	0.34471		0.8876	2.50601	0.88799	1.48631		0.88764	3.25661	0.88801	1.4309
0.88859	1.9432	0.889	1.61647		0.88803	2.44736	0.88899	0.34698		0.88861	2.51609	0.88899	1.49638		0.88863	3.26181	0.88901	1.44016
0.88959	1.96305	0.89001	1.6339		0.88902	2.46074	0.89002	0.34956		0.88963	2.52465	0.88998	1.50887		0.88962	3.26869	0.89001	1.4516
0.89058	1.9825	0.891	1.6507		0.89003	2.47575	0.891	0.35166		0.89062	2.53367	0.891	1.51859		0.89066	3.27431	0.891	1.46087
0.8916	2.00442	0.89199	1.66921		0.89102	2.48925	0.89201	0.35443		0.89161	2.54411	0.89199	1.53063		0.89164	3.28161	0.89199	1.47239
0.8926	2.0231	0.89301	1.6864		0.89201	2.5037	0.89299	0.35715		0.89262	2.55488	0.893	1.54263		0.89264	3.28895	0.89299	1.48533
0.89361	2.04173	0.89402	1.70503		0.89303	2.51863	0.89401	0.35939		0.89363	2.56666	0.89398	1.55078		0.89365	3.2944	0.894	1.49469
0.89459	2.06075	0.89501	1.72174		0.89404	2.53038	0.89502	0.36164		0.89463	2.57577	0.89499	1.56097		0.89465	3.30052	0.89501	1.50521
0.89559	2.08034	0.89601	1.73886		0.89503	2.54503	0.896	0.36379		0.8956	2.58426	0.896	1.57082		0.89564	3.30696	0.896	1.51594
0.8966	2.10061	0.89701	1.75541		0.89602	2.55769	0.89701	0.36632		0.89662	2.59504	0.89701	1.58243		0.89663	3.31314	0.897	1.52664
0.89758	2.12197	0.898	1.77489		0.89703	2.5703	0.89799	0.36887		0.89762	2.60427	0.89799	1.59381		0.89765	3.31817	0.89799	1.54053
0.89858	2.14323	0.899	1.7939		0.89804	2.58628	0.899	0.3716		0.89861	2.61777	0.89897	1.60642		0.89864	3.32794	0.899	1.55232
0.8996	2.16372	0.90001	1.81239		0.89901	2.60024	0.9	0.37424		0.89964	2.62932	0.89999	1.61789		0.89964	3.33663	0.89999	1.56418
0.9006	2.18198	0.901	1.82865		0.90004	2.61409	0.901	0.37617		0.9006	2.63763	0.90098	1.62762		0.90064	3.34232	0.901	1.57535
0.90161	2.19907	0.90199	1.84552		0.90104	2.62749	0.90201	0.37836		0.90164	2.64813	0.90199	1.6424		0.90164	3.34802	0.902	1.58429
0.90261	2.21575	0.903	1.86372		0.90202	2.6409	0.903	0.38077		0.9026	2.65793	0.90299	1.65117		0.90264	3.35458	0.90299	1.59706
0.90361	2.23346	0.90399	1.88012		0.90302	2.65308	0.904	0.38336		0.90364	2.66729	0.90399	1.66095		0.90364	3.36158	0.90399	1.60878
0.90461	2.25555	0.905	1.8987		0.90403	2.66535	0.905	0.38534		0.90464	2.6786	0.90501	1.67542		0.90464	3.37098	0.90498	1.61867
0.90561	2.27825	0.906	1.91705		0.90503	2.67886	0.90603	0.38766		0.9056	2.69059	0.906	1.68606		0.90563	3.37767	0.906	1.6316
0.90662	2.29628	0.90701	1.93427		0.90602	2.69168	0.907	0.38991		0.90662	2.70284	0.907	1.69738		0.90668	3.38695	0.90699	1.64446
0.90761	2.31526	0.90799	1.95341		0.90702	2.70518	0.908	0.39204		0.90763	2.71271	0.90798	1.70892		0.90766	3.39458	0.908	1.65578
0.90858	2.3344	0.909	1.96752		0.90801	2.71804	0.909	0.39449		0.90863	2.72355	0.90897	1.72065		0.90863	3.40105	0.90898	1.66651
0.90958	2.35479	0.90999	1.98471		0.90903	2.72952	0.91002	0.39664		0.9096	2.73451	0.90999	1.73128		0.90966	3.40876	0.90998	1.67753
0.91061	2.37488	0.91099	2.00284		0.91001	2.74224	0.91102	0.39844		0.91062	2.74466	0.91099	1.7429		0.91063	3.41548	0.911	1.69156
0.91159	2.39368	0.91198	2.02216		0.91102	2.75297	0.91198	0.40041		0.91162	2.75565	0.91199	1.75279		0.91163	3.42403	0.91198	1.70101
0.91259	2.41481	0.91298	2.04072		0.91203	2.76107	0.91301	0.40289		0.91264	2.76586	0.91298	1.76497		0.91264	3.43161	0.91298	1.71531
0.9136	2.43515	0.91398	2.05838		0.91302	2.77412	0.91399	0.40514		0.91361	2.78013	0.91397	1.77817		0.91363	3.44001	0.914	1.72794
0.9146	2.45613	0.91503	2.07375		0.91401	2.78796	0.91499	0.40709		0.91462	2.79016	0.91497	1.78874		0.91465	3.45005	0.915	1.74061
0.9156	2.47514	0.916	2.09152		0.91503	2.7992	0.91598	0.40926		0.91562	2.80105	0.91598	1.80146		0.91564	3.45847	0.916	1.75239
0.91659	2.49357	0.917	2.11016		0.91601	2.80771	0.91699	0.41142		0.91663	2.81044	0.91699	1.81439		0.91663	3.46484	0.91699	1.76411
0.91759	2.5127	0.91799	2.12767		0.91701	2.81992	0.91799	0.41353		0.91763	2.8209	0.91799	1.82588		0.91762	3.47349	0.91799	1.77753
0.91859	2.53382	0.91898	2.14651		0.91799	2.8303	0.91898	0.41548		0.91863	2.8334	0.91898	1.83854		0.91864	3.48372	0.91899	1.7907
0.9196	2.55375	0.91999	2.16457		0.91904	2.84285	0.92	0.41756		0.91961	2.84308	0.91999	1.84762		0.91964	3.49078	0.91999	1.80264
0.9206	2.57549	0.92099	2.18183		0.92001	2.85413	0.92099	0.41946		0.92061	2.85468	0.92096	1.8607		0.92063	3.50014	0.921	1.81514
0.9216	2.59399	0.92198	2.20054		0.92101	2.86418	0.922	0.42176		0.92161	2.86753	0.92199	1.87441		0.92163	3.50989	0.92198	1.82823
0.92259	2.6139	0.92297	2.21442		0.92204	2.87311	0.92298	0.42346		0.92259	2.87757	0.92296	1.88463		0.9226	3.51777	0.92298	1.84154
0.92357	2.63328	0.92397	2.23427		0.92301	2.88134	0.92398	0.42562		0.92359	2.88815	0.92397	1.8981		0.92361	3.52679	0.92399	1.85447
0.92456	2.65338	0.92498	2.2553		0.92399	2.89258	0.92499	0.42759		0.92459	2.9022	0.92498	1.91647		0.92461	3.53821	0.92499	1.869
0.92558	2.67264	0.92599	2.27327		0.925	2.90359	0.92599	0.42937		0.92561	2.91332	0.92596	1.92209		0.92561	3.54647	0.92598	1.88015
0.92658	2.68699	0.927	2.29131		0.92599	2.91282	0.92698	0.43102		0.9266	2.92441	0.92696	1.93885		0.92661	3.55347	0.92699	1.89232
0.92758	2.70805	0.92798	2.30736		0.927	2.92239	0.92796	0.43293		0.92758	2.93477	0.92796	1.94692		0.92762	3.56337	0.92797	1.90443
0.92858	2.72654	0.92896	2.32468		0.928	2.93066	0.92898	0.43495		0.92861	2.94642	0.92897	1.95708		0.92862	3.57424	0.92895	1.91673
0.92957	2.74674	0.92996	2.34174		0.929	2.93921	0.92998	0.43664		0.92958	2.95474	0.92995	1.96933		0.92959	3.58455	0.92997	1.93101
0.93058	2.76386	0.93097	2.35742		0.93	2.94776	0.93098	0.43854		0.93058	2.96678	0.93096	1.98332		0.93061	3.59263	0.93098	1.94327
0.93157	2.78212	0.932	2.3749		0.93101	2.9573	0.93196	0.44061		0.93159	2.9794	0.93196	1.99423		0.93163	3.60241	0.93198	1.95561
0.93258	2.80025	0.93298	2.39347		0.932	2.96478	0.93298	0.44211		0.93259	2.99021	0.93296	2.00709		0.9326	3.61145	0.933	1.97484
0.93359	2.82086	0.93396	2.40701		0.93302	2.97336	0.93397	0.44385		0.93359	2.99937	0.93397	2.0176		0.93362	3.62128	0.93397	1.98218
0.93458	2.84158	0.93499	2.42704		0.93402	2.9816	0.93497	0.44567		0.93459	3.01029	0.93496	2.0319		0.9346	3.62987	0.93498	1.99288
0.93558	2.85674	0.93598	2.44195		0.93502	2.99003	0.93598	0.44748		0.93559	3.02144	0.93596	2.04398		0.93559	3.63802	0.93598	2.00632
0.93657	2.8743	0.93696	2.4594		0.936	2.99956	0.93697	0.44928		0.93658	3.03395	0.93698	2.0555		0.9366	3.64998	0.93698	2.01956
0.93757	2.89125	0.93796	2.47637		0.937	3.00719	0.93797	0.45095		0.93759	3.04541	0.93797	2.06807		0.93762	3.66011	0.93796	2.03292
0.93859	2.90946	0.93897	2.49272		0.938	3.017	0.93894	0.45246		0.93861	3.05865	0.93895	2.07885		0.93859	3.66792	0.93897	2.04545
0.93958	2.92785	0.93998	2.51049		0.93901	3.02533	0.93997	0.45458		0.93958	3.0665	0.93994	2.09029		0.93959	3.67934	0.93998	2.05887
0.94058	2.94582	0.94097	2.52943		0.94001	3.03244	0.94096	0.45659		0.94059	3.07779	0.94096	2.10406		0.94061	3.69926	0.94097	2.0722
0.94159	2.96466	0.94199	2.54781		0.94101	3.04013	0.94197	0.45805		0.94161	3.0887	0.94196	2.11381		0.9416	3.70575	0.94198	2.0833
0.94257	2.98213	0.94296	2.56687		0.94199	3.04595	0.94298	0.45994		0.94259	3.09866	0.94297	2.12697		0.94261	3.71921	0.94297	2.09658
0.94359	2.99893	0.94398	2.58257		0.943	3.05398	0.94398	0.46195		0.9436	3.10934	0.94398	2.13946		0.9436	3.72728	0.94398	2.11021
0.94458	3.01667	0.94497	2.59889		0.94401	3.06369	0.94498	0.46352		0.94461	3.12093	0.94497	2.15027		0.9446	3.73418	0.94498	2.12237
0.94558	3.03449	0.94597	2.6148		0.945	3.06932	0.94598	0.46514		0.9456	3.13033	0.94597	2.16222		0.94561	3.74146	0.94599	2.13668
0.94659	3.04891	0.947	2.63109		0.946	3.07866	0.94698	0.46671		0.9466	3.1391	0.94697	2.17383		0.9466	3.74928	0.94697	2.14706
0.94757	3.06582	0.94798	2.64763		0.94701	3.08418	0.94799	0.46838		0.94757	3.14872	0.94796	2.18541		0.9476	3.75291	0.94798	2.1608
0.94857	3.08598	0.94899	2.66727		0.94799	3.09193	0.94898	0.47004		0.94858	3.15712	0.94897	2.20682		0.94858	3.7583	0.94897	2.17345
0.94955	3.1025	0.94998	2.68579		0.949	3.09896	0.94998	0.47252		0.9496	3.1704	0.94996	2.2217		0.94959	3.76584	0.94999	2.18811
0.95057	3.12173	0.95099	2.70472		0.94999	3.10833	0.95099	0.47445		0.9506	3.18443	0.95096	2.22964		0.95061	3.78124	0.951	2.20229
0.95159	3.14077	0.95196	2.72323		0.951	3.11687	0.95198	0.47593		0.9516	3.19304	0.95196	2.23973		0.9516	3.79036	0.952	2.21315
0.95259	3.15963	0.95299	2.73874		0.95201	3.12163	0.95299	0.47758		0.9526	3.20165	0.95297	2.25029		0.9526	3.80128	0.953	2.22695
0.95358	3.17502	0.95399	2.75561		0.953	3.12999	0.95401	0.4794		0.95359	3.21084	0.95397	2.26135		0.95361	3.81216	0.95399	2.23951
0.9546	3.19059	0.95498	2.76929		0.954	3.13805	0.95499	0.48085		0.95461	3.22153	0.95499	2.2718		0.9546	3.82178	0.955	2.25174
0.95559	3.20691	0.95599	2.78903		0.95502	3.14377	0.95599	0.48277		0.95561	3.23288	0.95599	2.28318		0.95559	3.83071	0.95601	2.26477
0.95659	3.22435	0.95699	2.80886		0.95602	3.14865	0.957	0.48466		0.95662	3.24463	0.95698	2.29571		0.95662	3.84061	0.95702	2.27694
0.95759	3.24292	0.958	2.82623		0.95701	3.15715	0.95799	0.48613		0.95762	3.2564	0.95797	2.30655		0.9576	3.85377	0.95797	2.2888
0.95858	3.26093	0.95899	2.84075		0.958	3.16464	0.95899	0.48809		0.9586	3.26592	0.95897	2.31083		0.9586	3.86235	0.95898	2.30095
0.95958	3.2697	0.95999	2.85721		0.95902	3.17044	0.95999	0.49019		0.9596	3.27378	0.95997	2.32346		0.95961	3.86888	0.95999	2.31466
0.96059	3.28408	0.961	2.8694		0.96003	3.17601	0.96099	0.49208		0.9606	3.28441	0.96096	2.33765		0.96061	3.88096	0.96101	2.32591
0.96157	3.29847	0.96196	2.88652		0.961	3.18221	0.96197	0.49332		0.96159	3.29485	0.96195	2.35594		0.96158	3.89086	0.96199	2.33958
0.96253	3.3138	0.96295	2.90398		0.96199	3.19004	0.96296	0.49477		0.96258	3.3042	0.96291	2.37171		0.96257	3.89889	0.96297	2.35005
0.96354	3.33634	0.96395	2.92613		0.96297	3.1939	0.96394	0.49661		0.96356	3.31317	0.96394	2.38459		0.96358	3.90913	0.96397	2.36486
0.96455	3.35605	0.96495	2.94214		0.96398	3.20109	0.96496	0.49853		0.96457	3.32485	0.96493	2.39347		0.96457	3.92083	0.96497	2.3783
0.96555	3.37842	0.96594	2.9582		0.96497	3.20976	0.96594	0.50008		0.96558	3.33504	0.96592	2.40151		0.96557	3.93205	0.96596	2.3906
0.96654	3.3921	0.96693	2.97551		0.96598	3.217	0.96693	0.50206		0.96657	3.34684	0.96695	2.41365		0.96657	3.94253	0.96695	2.40348
0.96754	3.40563	0.96794	2.99038		0.96698	3.22439	0.96796	0.504		0.96755	3.35618	0.96793	2.42406		0.96756	3.95226	0.96795	2.41596
0.96852	3.41809	0.96892	3.00573		0.96796	3.23042	0.96896	0.5058		0.96856	3.36627	0.96892	2.42803		0.96858	3.9622	0.96896	2.42974
0.96952	3.44249	0.96992	3.02337		0.96897	3.23943	0.96995	0.50777		0.96955	3.37825	0.96992	2.44341		0.96957	3.9741	0.96997	2.44438
0.97053	3.46564	0.97094	3.04019		0.96998	3.24788	0.97096	0.50932		0.97055	3.3893	0.97092	2.45666		0.97057	3.98499	0.97096	2.45765
0.97153	3.48131	0.97194	3.05794		0.97097	3.25255	0.97196	0.5116		0.97156	3.40075	0.97193	2.4718		0.97155	3.99627	0.97196	2.47067
0.97253	3.49749	0.97293	3.07271		0.97197	3.25949	0.97295	0.51343		0.97256	3.41209	0.97294	2.48584		0.97258	4.00926	0.97296	2.48392
0.97354	3.51623	0.97393	3.08932		0.97298	3.26663	0.97394	0.51517		0.97356	3.42197	0.97394	2.50232		0.97357	4.0183	0.97395	2.49594
0.97453	3.52792	0.97493	3.10743		0.97397	3.27396	0.97496	0.51714		0.97459	3.4328	0.97493	2.51265		0.97459	4.02631	0.97496	2.51097
0.97553	3.54342	0.97595	3.12908		0.97496	3.28115	0.97597	0.51965		0.97557	3.44545	0.97595	2.52715		0.97558	4.03941	0.97598	2.52673
0.97654	3.56007	0.97693	3.14906		0.97598	3.2921	0.97697	0.52147		0.97658	3.45896	0.97694	2.53977		0.97658	4.05341	0.97697	2.53952
0.97754	3.58213	0.97793	3.1681		0.97698	3.29987	0.97796	0.52348		0.97756	3.46957	0.97796	2.55292		0.97759	4.06318	0.97796	2.55154
0.97851	3.60099	0.97893	3.1853		0.97799	3.30891	0.97894	0.52532		0.97856	3.48187	0.97893	2.56364		0.97858	4.0742	0.97895	2.56556
0.97953	3.61881	0.97993	3.20347		0.97897	3.31601	0.97994	0.52771		0.97957	3.49587	0.97994	2.57579		0.97958	4.08655	0.97996	2.58027
0.9805	3.63571	0.98091	3.22231		0.97997	3.32475	0.98095	0.52984		0.98055	3.50473	0.98093	2.58977		0.98057	4.09639	0.98096	2.59403
0.98152	3.65453	0.98195	3.2404		0.98096	3.33195	0.98197	0.53164		0.98157	3.51248	0.98193	2.60138		0.98157	4.11909	0.98197	2.60814
0.98252	3.67222	0.98294	3.25904		0.98196	3.34051	0.98297	0.53385		0.98256	3.52513	0.98294	2.61474		0.98257	4.13042	0.98297	2.62083
0.98354	3.69246	0.98395	3.27777		0.98299	3.3495	0.98396	0.53602		0.98359	3.53779	0.98394	2.62943		0.98355	4.13499	0.98396	2.63445
0.98453	3.70906	0.98495	3.2968		0.98397	3.35834	0.98496	0.53819		0.98458	3.55005	0.98494	2.64233		0.98457	4.14397	0.98495	2.64947
0.98554	3.72823	0.98596	3.31414		0.98497	3.36735	0.98595	0.54063		0.98556	3.56154	0.98593	2.65676		0.98556	4.15445	0.98594	2.6642
0.98653	3.74445	0.98695	3.33174		0.98597	3.37776	0.98695	0.54252		0.98656	3.57517	0.98694	2.66878		0.98655	4.16838	0.98695	2.67992
0.98753	3.76132	0.98793	3.34949		0.98695	3.38671	0.98795	0.54478		0.98756	3.5855	0.98792	2.67883		0.98756	4.1804	0.98793	2.69491
0.98853	3.78535	0.98894	3.37051		0.98797	3.3954	0.98894	0.54755		0.98855	3.59911	0.98894	2.69571		0.98857	4.19536	0.98897	2.70875
0.98952	3.80351	0.98995	3.38858		0.98896	3.40578	0.98995	0.54968		0.98957	3.61301	0.98991	2.71161		0.98957	4.20913	0.98996	2.7246
0.99053	3.82289	0.99094	3.40695		0.98997	3.41691	0.99096	0.5523		0.99056	3.62647	0.99094	2.72926		0.99057	4.22262	0.99096	2.73966
0.99153	3.84044	0.99195	3.42729		0.99096	3.42761	0.99196	0.55463		0.99156	3.63735	0.99195	2.74058		0.99156	4.23443	0.99198	2.75545
0.99253	3.86096	0.99293	3.44659		0.99197	3.4386	0.99294	0.55694		0.99258	3.65198	0.99294	2.75814		0.99257	4.24838	0.99299	2.77139
0.99354	3.87757	0.99395	3.46541		0.99297	3.44894	0.99396	0.55977		0.99357	3.66604	0.99394	2.7778		0.99358	4.26433	0.99397	2.78737
0.99452	3.89483	0.99495	3.48558		0.99397	3.46106	0.99496	0.56241		0.99457	3.67976	0.99497	2.79245		0.99457	4.2772	0.99497	2.80395
0.99552	3.91272	0.99595	3.5053		0.99496	3.47321	0.99594	0.56478		0.99558	3.69978	0.99595	2.80739		0.99557	4.29478	0.99597	2.81968
0.99652	3.92863	0.99693	3.52372		0.99596	3.4847	0.99694	0.56751		0.99656	3.70846	0.99695	2.81957		0.99658	4.30794	0.99696	2.83378
0.99754	3.94917	0.99793	3.54278		0.99696	3.49598	0.99795	0.56988		0.99755	3.7194	0.99792	2.83343		0.99756	4.32118	0.99798	2.85068
0.99853	3.96929	0.99892	3.56332		0.99796	3.50843	0.99894	0.57279		0.99857	3.73462	0.99895	2.8505		0.99857	4.33775	0.99896	2.8664
0.99951	3.99066	0.99994	3.58361		0.99898	3.52203	0.99995	0.57521		0.99955	3.74762	0.99994	2.86705		0.99959	4.35387	0.99995	2.8828
1.0005	4.01294	1.00093	3.60402		0.99996	3.53322	1.00093	0.57864		1.00054	3.76319	1.00093	2.88487		1.00056	4.37034	1.00094	2.90266
1.00151	4.03894	1.00192	3.62785		1.00094	3.54803	1.00194	0.58162		1.00155	3.78096	1.00193	2.90034		1.00156	4.38852	1.00195	2.91997
1.00253	4.06132	1.00293	3.64492		1.00197	3.56433	1.00291	0.5842		1.00253	3.7961	1.00295	2.91406		1.00256	4.40241	1.00295	2.93595
1.00351	4.08273	1.00394	3.667		1.00293	3.57369	1.00394	0.58715		1.00355	3.81183	1.00393	2.92869		1.00357	4.41612	1.00398	2.9537
1.00452	4.10169	1.00494	3.68877		1.00395	3.58832	1.00494	0.59004		1.00453	3.82759	1.00492	2.94288		1.00455	4.43116	1.00496	2.97035
1.00552	4.12269	1.00591	3.71087		1.00495	3.60315	1.00593	0.59316		1.00557	3.84412	1.00592	2.9588		1.00555	4.44428	1.00595	2.98755
1.00652	4.14389	1.00692	3.73271		1.00594	3.61651	1.00694	0.59635		1.00655	3.85911	1.00692	2.98019		1.00655	4.45808	1.00694	3.00594
1.00751	4.1673	1.00791	3.75331		1.00694	3.63166	1.00793	0.59983		1.00755	3.8762	1.00791	2.99835		1.00756	4.47653	1.00795	3.02594
1.0085	4.1882	1.00893	3.77468		1.00794	3.64779	1.00893	0.60305		1.00855	3.8949	1.00893	3.01654		1.00856	4.49594	1.00895	3.04449
1.00952	4.21033	1.00993	3.79634		1.00896	3.66329	1.00994	0.6062		1.00955	3.91002	1.00992	3.0378		1.00955	4.5116	1.00997	3.06242
1.01051	4.23048	1.01093	3.81806		1.00993	3.67962	1.01096	0.60933		1.01053	3.92467	1.01094	3.06288		1.01057	4.52824	1.01093	3.0809
1.0115	4.25483	1.01193	3.84235		1.01094	3.69633	1.01194	0.61291		1.01155	3.94293	1.01193	3.08203		1.01157	4.54722	1.01194	3.10043
1.01252	4.2741	1.01292	3.86243		1.01195	3.71176	1.01295	0.61598		1.01253	3.95987	1.01291	3.09814		1.01257	4.5641	1.01294	3.11916
1.01353	4.2979	1.01392	3.88468		1.01295	3.72866	1.01393	0.61928		1.01354	3.9777	1.01392	3.11575		1.01356	4.58147	1.01394	3.13686
1.01452	4.3219	1.01491	3.90845		1.01394	3.74351	1.01493	0.62334		1.01452	3.99436	1.01493	3.13486		1.01456	4.60017	1.01494	3.15806
1.01551	4.34086	1.01592	3.93199		1.01492	3.76148	1.01591	0.62667		1.01553	4.01427	1.01592	3.15306		1.01556	4.61727	1.01594	3.17827
1.01651	4.36354	1.01691	3.95726		1.01594	3.78019	1.01693	0.63016		1.01653	4.0339	1.01692	3.17366		1.01654	4.63797	1.01694	3.19943
1.0175	4.38847	1.01792	3.98027		1.01694	3.79718	1.01792	0.63397		1.0175	4.05235	1.01791	3.19566		1.01754	4.65786	1.01793	3.22128
1.01851	4.41062	1.01891	4.00452		1.01794	3.81757	1.01892	0.63786		1.01851	4.07239	1.0189	3.21636		1.01854	4.67627	1.01893	3.23966
1.01951	4.43314	1.01991	4.02965		1.01893	3.83495	1.01992	0.64192		1.01952	4.09075	1.01992	3.23812		1.01953	4.69609	1.01996	3.2621
1.02051	4.45736	1.02091	4.05416		1.01994	3.85346	1.02092	0.64588		1.0205	4.11147	1.02091	3.26031		1.02054	4.71524	1.02094	3.28483
1.02151	4.48169	1.0219	4.08101		1.02096	3.87337	1.02191	0.64997		1.02153	4.13232	1.0219	3.28307		1.02153	4.73715	1.02193	3.30573
1.02251	4.5095	1.02289	4.10593		1.02194	3.89332	1.02292	0.65447		1.02251	4.15377	1.02293	3.30509		1.02253	4.76081	1.02295	3.33018
1.02351	4.53064	1.02391	4.13135		1.02294	3.91479	1.02394	0.6584		1.02353	4.17444	1.02393	3.32723		1.02355	4.77799	1.02394	3.3514
1.02453	4.55865	1.0249	4.15564		1.02394	3.93505	1.02494	0.66232		1.02451	4.19552	1.02491	3.34897		1.02455	4.79997	1.02495	3.37368
1.02549	4.58455	1.0259	4.18187		1.02494	3.9537	1.02591	0.66642		1.02551	4.21507	1.0259	3.37098		1.02552	4.8175	1.02592	3.39653
1.02652	4.61239	1.02691	4.20989		1.02592	3.9743	1.02693	0.67143		1.02653	4.23861	1.02692	3.39672		1.02655	4.84056	1.02694	3.42234
1.02753	4.63976	1.02789	4.23577		1.02694	3.99948	1.02792	0.67593		1.02753	4.26283	1.02791	3.421		1.02754	4.86188	1.02795	3.44665
1.02853	4.66678	1.02892	4.26001		1.02794	4.02068	1.02892	0.68029		1.02853	4.28393	1.02891	3.44504		1.02852	4.8838	1.02896	3.46872
1.02952	4.69129	1.02991	4.28813		1.02893	4.04237	1.02994	0.6848		1.02952	4.3067	1.02992	3.47009		1.02955	4.90811	1.02995	3.4945
1.03053	4.71734	1.03091	4.31715		1.02993	4.06401	1.03092	0.68922		1.03053	4.32961	1.03092	3.49435		1.03055	4.92957	1.03096	3.51777
1.03153	4.74392	1.03191	4.34343		1.03093	4.0873	1.03192	0.69384		1.03152	4.3524	1.03192	3.51871		1.03156	4.95163	1.03195	3.54202
1.03253	4.77055	1.03291	4.37366		1.03195	4.10724	1.03293	0.69873		1.03253	4.37538	1.03292	3.54285		1.03255	4.97468	1.03294	3.56761
1.03351	4.79909	1.03391	4.40429		1.03294	4.13063	1.03394	0.70371		1.03353	4.40125	1.03392	3.56882		1.03356	4.99816	1.03396	3.59316
1.03451	4.82608	1.03491	4.43325		1.03394	4.15514	1.03492	0.7086		1.03452	4.4258	1.03492	3.59287		1.03454	5.02154	1.03495	3.61947
1.03551	4.85541	1.0359	4.46372		1.03494	4.17979	1.03593	0.7135		1.03553	4.44969	1.03592	3.62013		1.03554	5.045	1.03595	3.64575
1.03652	4.88318	1.03692	4.49269		1.03593	4.20381	1.03691	0.71879		1.03654	4.47419	1.03691	3.64567		1.03654	5.06999	1.03694	3.67279
1.0375	4.9096	1.03794	4.52094		1.03695	4.2303	1.03794	0.72371		1.03753	4.49883	1.03791	3.6695		1.03756	5.0959	1.03795	3.69847
1.0385	4.93767	1.0389	4.54986		1.03792	4.25386	1.03891	0.72893		1.03851	4.5238	1.03893	3.70089		1.03854	5.12237	1.03894	3.72536
1.0395	4.96495	1.03991	4.58035		1.03893	4.27747	1.03992	0.73423		1.03951	4.54835	1.03992	3.7307		1.03954	5.14607	1.03993	3.7522
1.04051	4.99303	1.04092	4.61132		1.03991	4.30186	1.04091	0.73956		1.04051	4.57561	1.04093	3.75918		1.04053	5.1719	1.04092	3.78113
1.0415	5.0226	1.0419	4.6439		1.04092	4.32959	1.04192	0.74494		1.0415	4.60223	1.04192	3.78573		1.04154	5.19984	1.04194	3.81088
1.04252	5.05147	1.04291	4.67598		1.04194	4.35653	1.04293	0.75026		1.04251	4.62967	1.0429	3.81625		1.04252	5.22421	1.04294	3.83882
1.04351	5.08221	1.04391	4.70849		1.04292	4.38206	1.04393	0.75633		1.04352	4.65772	1.04389	3.84496		1.0438	5.26305	1.04393	3.86867
1.04448	5.10925	1.04491	4.74003		1.04391	4.40936	1.04493	0.76187		1.04452	4.685	1.04489	3.87297		1.04507	5.30135	1.04493	3.89739
1.0455	5.13955	1.04591	4.77519		1.04492	4.43702	1.04591	0.76758		1.04551	4.7124	1.04589	3.90479		1.0461	5.32916	1.04593	3.92737
1.04649	5.17083	1.04691	4.80504		1.04593	4.46627	1.0469	0.77355		1.04652	4.74106	1.04691	3.93699		1.04708	5.35878	1.04693	3.95818
1.04749	5.20248	1.04792	4.83938		1.04691	4.49443	1.04793	0.77946		1.04752	4.77035	1.04792	3.96788		1.0481	5.38654	1.04793	3.98738
1.04851	5.23471	1.04891	4.87189		1.04793	4.5224	1.04892	0.78546		1.04851	4.79849	1.0489	4.00497		1.04908	5.41338	1.04894	4.01703
1.04978	5.27646	1.0499	4.90649		1.0489	4.5494	1.04993	0.79152		1.04953	4.8284	1.04991	4.03955		1.05009	5.44375	1.04993	4.04999
1.05108	5.31778	1.05091	4.93914		1.04995	4.57865	1.05094	0.79736		1.05052	4.85751	1.05091	4.0711		1.05109	5.47275	1.05093	4.08095
1.05207	5.35124	1.05192	4.97416		1.05093	4.60656	1.05193	0.80379		1.05152	4.88864	1.05193	4.10334		1.05209	5.50312	1.05193	4.11422
1.05307	5.38792	1.05292	5.0111		1.05195	4.638	1.05294	0.81022		1.05252	4.9204	1.05292	4.13627		1.05309	5.53445	1.05293	4.14763
1.05409	5.42015	1.05392	5.04476		1.05292	4.669	1.05392	0.81637		1.05354	4.95131	1.05392	4.16822		1.05408	5.56678	1.05394	4.17907
1.05507	5.45459	1.05491	5.08128		1.05393	4.69995	1.05493	0.82269		1.05453	4.9817	1.05491	4.20049		1.05509	5.59458	1.05495	4.21297
1.05606	5.48923	1.05592	5.11699		1.05493	4.73159	1.05593	0.82927		1.05551	5.011	1.05591	4.23465		1.05607	5.62553	1.05594	4.24666
1.05708	5.52256	1.05691	5.15397		1.05591	4.75973	1.05693	0.83572		1.05653	5.04444	1.05691	4.26836		1.05709	5.65563	1.05692	4.27939
1.05806	5.55527	1.0579	5.19212		1.05693	4.79048	1.05793	0.84231		1.05753	5.07746	1.0579	4.30313		1.05809	5.68861	1.05793	4.31313
1.05907	5.58943	1.0589	5.23003		1.0579	4.82181	1.05891	0.84945		1.05852	5.1104	1.05892	4.33859		1.05909	5.71974	1.05893	4.35072
1.06008	5.62513	1.06018	5.28252		1.05893	4.85671	1.05992	0.85607		1.05952	5.14376	1.05991	4.37616		1.06007	5.7498	1.05992	4.38619
1.06109	5.66	1.06148	5.3335		1.05992	4.88963	1.06093	0.86279		1.06053	5.1755	1.0609	4.4087		1.06111	5.78299	1.06094	4.4214
1.06207	5.69462	1.06248	5.37209		1.06094	4.92066	1.06193	0.86967		1.06152	5.20897	1.06191	4.44588		1.06208	5.81342	1.06194	4.45746
1.06306	5.73046	1.06347	5.41079		1.06194	4.95275	1.06292	0.87671		1.0628	5.25662	1.0629	4.48436		1.06309	5.84634	1.06292	4.49366
1.06407	5.76687	1.06448	5.45291		1.06293	4.98559	1.06392	0.88345		1.06407	5.30222	1.06391	4.52229		1.06408	5.88039	1.0639	4.5289
1.06507	5.80039	1.06548	5.49025		1.06393	5.0177	1.06492	0.89074		1.06508	5.33673	1.0649	4.55899		1.06507	5.90941	1.06492	4.56419
1.06605	5.83657	1.06646	5.53018		1.06491	5.05101	1.06591	0.89803		1.06607	5.37534	1.06591	4.5956		1.06608	5.94592	1.06592	4.60184
1.06704	5.87184	1.06747	5.57207		1.06592	5.08448	1.06689	0.90543		1.06707	5.41164	1.0669	4.63529		1.06707	5.98519	1.06692	4.64002
1.06804	5.90743	1.06846	5.61296		1.06691	5.1184	1.06792	0.91294		1.06807	5.44984	1.06791	4.67503		1.06805	6.0209	1.06791	4.67888
1.06904	5.94281	1.06947	5.65537		1.06792	5.15362	1.06892	0.92059		1.06907	5.48682	1.0689	4.71569		1.06906	6.05566	1.06892	4.71809
1.07005	5.97724	1.07047	5.69623		1.06891	5.18909	1.06991	0.92773		1.07007	5.52469	1.06991	4.75361		1.07007	6.09058	1.06991	4.75758
1.07105	6.01775	1.07147	5.73936		1.06991	5.22276	1.07092	0.93562		1.0711	5.56381	1.07092	4.79295		1.07107	6.1251	1.07093	4.79763
1.07206	6.05842	1.07246	5.78218		1.07121	5.27438	1.07193	0.94349		1.07209	5.60078	1.07192	4.8366		1.07207	6.16421	1.07192	4.83818
1.07306	6.09594	1.07347	5.82371		1.07247	5.32494	1.07292	0.95143		1.07307	5.63943	1.07291	4.88618		1.07308	6.20147	1.07293	4.88028
1.07406	6.13546	1.07447	5.86659		1.07348	5.36777	1.07393	0.95966		1.07406	5.6784	1.07392	4.91502		1.07407	6.2373	1.07392	4.91943
1.07505	6.17564	1.07547	5.91011		1.07448	5.40321	1.07491	0.96752		1.07506	5.7173	1.07491	4.96173		1.07508	6.27216	1.0749	4.95981
1.07607	6.21687	1.07646	5.954		1.07548	5.43968	1.07591	0.97512		1.07607	5.75808	1.07589	5.00028		1.07608	6.31076	1.07593	5.00122
1.07705	6.25464	1.07746	5.99743		1.07646	5.47645	1.0769	0.9832		1.07707	5.80222	1.07692	5.04244		1.07708	6.35043	1.07691	5.04222
1.07806	6.29931	1.07847	6.04454		1.07747	5.5159	1.07789	0.99163		1.07808	5.8394	1.0779	5.08481		1.0781	6.39289	1.07791	5.08701
1.07907	6.34062	1.07946	6.09155		1.0785	5.55664	1.0789	1.00034		1.07907	5.88143	1.0789	5.12749		1.07908	6.43152	1.07891	5.1338
1.08006	6.38096	1.08044	6.13495		1.07948	5.59373	1.07988	1.00853		1.08006	5.91988	1.07988	5.16692		1.08007	6.47051	1.07988	5.17614
1.08104	6.42048	1.08145	6.17717		1.08046	5.63533	1.08089	1.01702		1.08105	5.96206	1.08088	5.21265		1.08107	6.5086	1.08092	5.22142
1.08203	6.46383	1.08244	6.2227		1.08146	5.67503	1.08189	1.0257		1.08206	6.00401	1.08217	5.27512		1.08207	6.55438	1.08219	5.28181
1.08304	6.50548	1.08343	6.26715		1.08245	5.71195	1.08346	1.03982		1.08306	6.04867	1.08345	5.33511		1.08306	6.59492	1.08347	5.34008
1.08405	6.54804	1.08445	6.31467		1.08344	5.75279	1.08446	1.04915		1.08406	6.09052	1.08447	5.38244		1.08407	6.63374	1.08446	5.3874
1.08504	6.5905	1.08545	6.36208		1.08445	5.79638	1.08546	1.05813		1.08505	6.13421	1.08545	5.42923		1.08507	6.67365	1.08547	5.43504
1.08605	6.63294	1.08646	6.40757		1.08545	5.83686	1.08646	1.06715		1.08604	6.1766	1.08644	5.47581		1.08605	6.71525	1.08647	5.4791
1.08704	6.6766	1.08744	6.45346		1.08647	5.87841	1.08745	1.07596		1.08705	6.21872	1.08744	5.52274		1.08705	6.7563	1.08746	5.52442
1.08803	6.71914	1.08845	6.50217		1.08745	5.92006	1.08845	1.08516		1.08805	6.2607	1.08844	5.56953		1.08805	6.79867	1.08847	5.57039
1.08904	6.76006	1.08946	6.54876		1.08844	5.96227	1.08947	1.09439		1.08904	6.30437	1.08943	5.6157		1.08907	6.84223	1.08945	5.61748
1.09003	6.80386	1.09047	6.59572		1.08946	6.00329	1.09045	1.10343		1.09006	6.34835	1.09044	5.66528		1.09008	6.88456	1.09047	5.66537
1.09104	6.84744	1.09145	6.64416		1.09044	6.04584	1.09144	1.11291		1.09106	6.39494	1.09144	5.71502		1.09107	6.92981	1.09147	5.71311
1.09204	6.89256	1.09243	6.69169		1.09147	6.08998	1.09246	1.12223		1.09204	6.43995	1.09245	5.76488		1.09206	6.97301	1.09247	5.75949
1.09303	6.93753	1.09343	6.74059		1.09246	6.1314	1.09347	1.13156		1.09305	6.48689	1.09345	5.81651		1.09306	7.01796	1.09345	5.80814
1.09404	6.9803	1.09443	6.78893		1.09344	6.17491	1.09444	1.14111		1.09405	6.53307	1.09444	5.86755		1.09407	7.06454	1.09446	5.85667
1.09503	7.025	1.09544	6.83976		1.09444	6.22082	1.09544	1.15056		1.09504	6.57915	1.09544	5.91245		1.09506	7.1105	1.09546	5.90668
1.09606	7.07099	1.09643	6.88886		1.09545	6.26336	1.09644	1.16037		1.09604	6.62569	1.09644	5.95773		1.09607	7.15467	1.09646	5.95615
1.09704	7.11595	1.09744	6.93421		1.09645	6.30807	1.09746	1.17029		1.09704	6.67498	1.09742	6.01072		1.09706	7.20129	1.09746	6.00519
1.09804	7.16178	1.09844	6.9834		1.09746	6.35155	1.09845	1.17956		1.09805	6.72218	1.09844	6.06027		1.09807	7.24814	1.09845	6.05402
1.09904	7.20778	1.09943	7.03213		1.09845	6.39587	1.09945	1.18945		1.09906	6.76895	1.09941	6.11911		1.09906	7.29409	1.09947	6.10293
1.10004	7.2545	1.10044	7.08441		1.09945	6.44178	1.10045	1.19919		1.10006	6.81684	1.10042	6.16879		1.10007	7.34114	1.10045	6.15202
1.10103	7.30163	1.10145	7.13444		1.10045	6.48752	1.10145	1.20861		1.10106	6.86568	1.10143	6.21989		1.10106	7.38755	1.10146	6.2034
1.10204	7.34875	1.10244	7.18428		1.10145	6.53339	1.10246	1.2183		1.10205	6.91458	1.10244	6.2659		1.10206	7.43682	1.10246	6.25268
1.10305	7.39528	1.10345	7.23378		1.10245	6.57916	1.10344	1.22864		1.10305	6.96397	1.10344	6.31699		1.10304	7.48544	1.10347	6.30548
1.10404	7.44407	1.10445	7.28651		1.10346	6.62673	1.10446	1.23869		1.10405	7.01419	1.10443	6.37055		1.10406	7.5369	1.10447	6.35803
1.10505	7.48709	1.10544	7.33733		1.10445	6.67492	1.10547	1.24846		1.10504	7.06259	1.10543	6.42428		1.10505	7.58491	1.10545	6.40915
1.10606	7.52998	1.10645	7.38762		1.10544	6.72065	1.10645	1.25875		1.10605	7.11275	1.10644	6.48218		1.10606	7.63402	1.10646	6.46003
1.10703	7.58177	1.10744	7.43954		1.10645	6.76766	1.10747	1.26905		1.10707	7.16213	1.10745	6.53615		1.10706	7.68178	1.10746	6.51049
1.10804	7.62707	1.10844	7.48903		1.10746	6.81512	1.10843	1.27881		1.10806	7.21278	1.10844	6.58808		1.10807	7.73144	1.10845	6.56082
1.10902	7.67318	1.10945	7.5404		1.10845	6.86199	1.10945	1.28926		1.10903	7.26284	1.10945	6.64094		1.10905	7.78189	1.10946	6.61389
1.11006	7.72098	1.11044	7.59205		1.10945	6.91184	1.11046	1.29976		1.11006	7.31705	1.11045	6.69524		1.11007	7.83276	1.11045	6.66829
1.11104	7.77054	1.11144	7.64175		1.11046	6.96149	1.11146	1.31004		1.11107	7.36762	1.11144	6.7468		1.11106	7.88353	1.11146	6.71969
1.11205	7.81922	1.11245	7.69292		1.11147	7.00983	1.11246	1.32014		1.11205	7.41886	1.11243	6.79987		1.11207	7.93398	1.11246	6.77268
1.11306	7.86601	1.11345	7.74431		1.11246	7.0583	1.11344	1.33046		1.11306	7.47044	1.11343	6.85314		1.11304	7.9839	1.11347	6.82407
1.11404	7.91653	1.11444	7.79419		1.11344	7.10624	1.11444	1.34067		1.11404	7.52168	1.11443	6.90426		1.11406	8.03631	1.11445	6.87631
1.11504	7.9665	1.11544	7.84773		1.11445	7.15427	1.11543	1.3512		1.11504	7.5727	1.11544	6.95767		1.11506	8.08705	1.11545	6.92936
1.11604	8.01148	1.11642	7.89814		1.11545	7.20192	1.11644	1.36149		1.11604	7.62383	1.11642	7.01131		1.11604	8.13971	1.11646	6.98156
1.11702	8.05944	1.11744	7.94996		1.11643	7.24992	1.11744	1.37192		1.11704	7.67768	1.11742	7.06595		1.11705	8.19195	1.11744	7.03698
1.11802	8.10644	1.11842	8.00114		1.11743	7.30008	1.11843	1.3827		1.11803	7.72972	1.11842	7.11975		1.11804	8.24239	1.11845	7.09164
1.11901	8.15481	1.11941	8.05199		1.11844	7.35118	1.11942	1.39337		1.11901	7.78198	1.11942	7.17178		1.11903	8.29712	1.11942	7.14346
1.12001	8.20326	1.12041	8.10448		1.11943	7.40098	1.12043	1.40408		1.12003	7.83519	1.12041	7.22591		1.12005	8.34986	1.12043	7.19662
1.12101	8.25103	1.12142	8.15627		1.12043	7.45144	1.12143	1.41457		1.12102	7.88605	1.1214	7.28029		1.12103	8.40235	1.12143	7.25115
1.12202	8.30089	1.12242	8.21102		1.12145	7.49902	1.12241	1.42513		1.12202	7.94162	1.12241	7.33571		1.12202	8.45647	1.12244	7.30565
1.12302	8.34891	1.12341	8.26043		1.12243	7.54854	1.12345	1.43626		1.12302	8.00474	1.1234	7.39998		1.12303	8.5103	1.12344	7.36194
1.124	8.3964	1.12442	8.3116		1.12343	7.60094	1.12443	1.44685		1.12402	8.05048	1.12442	7.45747		1.12401	8.56605	1.12443	7.41434
1.12501	8.44561	1.12541	8.36296		1.12441	7.65091	1.12542	1.45763		1.125	8.11686	1.12539	7.50955		1.12501	8.6204	1.12542	7.46907
1.12601	8.49311	1.12642	8.41491		1.12541	7.70209	1.12642	1.46823		1.12603	8.16929	1.1264	7.56101		1.126	8.67326	1.12644	7.52468
1.127	8.53494	1.12741	8.46613		1.12642	7.75212	1.12742	1.47911		1.12702	8.22419	1.12741	7.6158		1.12701	8.72818	1.12742	7.57733
1.12799	8.58211	1.12841	8.51759		1.12742	7.80116	1.12843	1.48977		1.12802	8.2766	1.12841	7.67052		1.12802	8.78243	1.12843	7.63271
1.12901	8.6316	1.12943	8.5736		1.12842	7.85198	1.12942	1.50096		1.12902	8.33173	1.12944	7.7342		1.12903	8.83812	1.12944	7.69063
1.13002	8.68402	1.13043	8.62448		1.12942	7.90455	1.13044	1.51171		1.13003	8.38353	1.13041	7.79049		1.13002	8.89545	1.13043	7.74555
1.13101	8.73686	1.13142	8.6783		1.13042	7.95483	1.13143	1.52228		1.13103	8.43343	1.13143	7.84496		1.13102	8.95004	1.13143	7.8007
1.132	8.77986	1.13242	8.72651		1.13143	8.00564	1.13242	1.53297		1.13204	8.48792	1.13241	7.89636		1.13202	9.00619	1.13244	7.85493
1.13301	8.82382	1.13343	8.77834		1.13244	8.05664	1.13344	1.54348		1.13303	8.54367	1.13342	7.95028		1.13302	9.06176	1.13344	7.90905
1.13401	8.87143	1.13443	8.83025		1.13343	8.10836	1.13444	1.55414		1.13402	8.59886	1.1344	8.00863		1.13403	9.11653	1.13444	7.96473
1.135	8.92046	1.13542	8.88528		1.13444	8.15936	1.13543	1.56465		1.13499	8.65545	1.13539	8.06725		1.13502	9.17194	1.13542	8.01961
1.13599	8.96956	1.13642	8.93916		1.13542	8.21204	1.13642	1.57562		1.13601	8.71052	1.1364	8.12642		1.13602	9.22992	1.13644	8.07818
1.137	9.01639	1.13742	8.98228		1.13643	8.26266	1.13744	1.58667		1.137	8.76846	1.13739	8.18171		1.13701	9.28562	1.13743	8.12979
1.13798	9.06316	1.13842	9.03125		1.13742	8.31296	1.13842	1.59777		1.13802	8.8248	1.1384	8.23806		1.13804	9.34354	1.13843	8.18545
1.13901	9.11213	1.13942	9.085		1.13843	8.36549	1.13944	1.60844		1.13902	8.87744	1.1394	8.29358		1.13902	9.39656	1.13943	8.23993
1.13999	9.15903	1.14042	9.13527		1.13943	8.41695	1.14042	1.61864		1.14002	8.93577	1.14041	8.35106		1.14001	9.45346	1.14042	8.29251
1.14101	9.20518	1.14143	9.18597		1.14042	8.46578	1.14145	1.62949		1.14101	8.98901	1.14141	8.40683		1.14101	9.50894	1.14141	8.34773
1.14201	9.26289	1.14241	9.23511		1.14142	8.51614	1.14242	1.64049		1.14202	9.04275	1.14243	8.46566		1.142	9.56569	1.14242	8.40313
1.14302	9.30546	1.14343	9.28816		1.14244	8.5674	1.14343	1.65099		1.14302	9.09858	1.14339	8.52153		1.143	9.62379	1.14341	8.4592
1.14399	9.34653	1.14442	9.33837		1.14341	8.61803	1.14442	1.6617		1.14402	9.15557	1.14439	8.57841		1.14403	9.68178	1.14442	8.51455
1.14499	9.38965	1.14542	9.38768		1.1444	8.66795	1.14544	1.67232		1.145	9.21031	1.14539	8.63737		1.145	9.73796	1.14543	8.56956
1.14601	9.43549	1.14641	9.43457		1.14542	8.71942	1.14643	1.68284		1.14602	9.26594	1.14639	8.69188		1.146	9.79628	1.14643	8.62399
1.14698	9.47976	1.1474	9.48127		1.14641	8.76788	1.14744	1.69356		1.14702	9.32163	1.14739	8.74726		1.147	9.85056	1.14741	8.67752
1.148	9.52839	1.14841	9.5263		1.14742	8.81841	1.14843	1.70436		1.148	9.3763	1.14839	8.80163		1.14802	9.90433	1.14841	8.73225
1.14901	9.5752	1.14941	9.58245		1.14843	8.86975	1.14944	1.7147		1.14902	9.43187	1.1494	8.85648		1.14902	9.96205	1.14945	8.78715
1.15001	9.62475	1.15042	9.62997		1.14942	8.92009	1.15044	1.72524		1.15003	9.48544	1.15039	8.90643		1.15001	10.0175	1.15043	8.84091
1.15102	9.67028	1.15142	9.67649		1.15042	8.97138	1.15143	1.735		1.15102	9.54122	1.15141	8.96034		1.15098	10.0735	1.15144	8.89332
1.152	9.71449	1.1524	9.72276		1.15143	9.02208	1.15242	1.74524		1.15203	9.59622	1.15241	9.01597		1.152	10.1304	1.15241	8.94716
1.153	9.75225	1.1534	9.76452		1.15242	9.07269	1.15343	1.7557		1.15302	9.64987	1.1534	9.06875		1.153	10.1892	1.15342	8.9992
1.15401	9.8035	1.1544	9.80786		1.1534	9.12253	1.15445	1.76636		1.154	9.70444	1.15438	9.1243		1.15399	10.2411	1.15441	9.05427
1.155	9.84444	1.15542	9.85557		1.15442	9.17263	1.15544	1.77697		1.15501	9.75954	1.15541	9.17996		1.15499	10.2984	1.15544	9.10996
1.15602	9.89705	1.15642	9.90205		1.15543	9.22399	1.15643	1.7869		1.15602	9.81274	1.1564	9.23194		1.15601	10.3559	1.15643	9.16165
1.157	9.9366	1.1574	9.948		1.1564	9.26933	1.15742	1.79697		1.157	9.86622	1.15738	9.28873		1.15699	10.4109	1.1574	9.21348
1.158	9.97874	1.15838	9.9943		1.15739	9.31777	1.1584	1.80724		1.158	9.9188	1.15839	9.3453		1.15798	10.4661	1.15841	9.26564
1.15897	10.0136	1.15939	10.0388		1.15842	9.36569	1.15941	1.81675		1.159	9.972	1.15939	9.39491		1.15899	10.5233	1.1594	9.31669
1.15998	10.052	1.16036	10.0849		1.1594	9.41342	1.16042	1.82701		1.16	10.0263	1.16038	9.44562		1.15999	10.5788	1.1604	9.36921
1.16097	10.0953	1.16138	10.1305		1.16039	9.46072	1.16141	1.83699		1.16099	10.0793	1.16137	9.4977		1.16101	10.6355	1.1614	9.42118
1.16197	10.1403	1.16239	10.1768		1.16141	9.50862	1.16242	1.84673		1.16199	10.1333	1.16237	9.55177		1.16198	10.6913	1.16241	9.4711
1.16299	10.1859	1.16338	10.2186		1.16239	9.55477	1.16341	1.85659		1.163	10.1856	1.16338	9.60161		1.163	10.7449	1.16341	9.52063
1.16397	10.222	1.16438	10.2567		1.16338	9.60111	1.1644	1.86591		1.16398	10.2342	1.16438	9.65394		1.16396	10.7999	1.1644	9.56982
1.16498	10.2598	1.16536	10.3		1.16439	9.64812	1.16541	1.87523		1.16497	10.2861	1.16538	9.7078		1.16499	10.8546	1.1654	9.6204
1.16596	10.2993	1.16637	10.3406		1.16538	9.69494	1.1664	1.88477		1.16598	10.3368	1.16637	9.7522		1.16598	10.9071	1.16638	9.66953
1.16696	10.3379	1.16736	10.3835		1.16639	9.7386	1.16739	1.89407		1.16697	10.3883	1.16738	9.80141		1.16697	10.961	1.16739	9.71661
1.16796	10.3741	1.16835	10.4224		1.16738	9.78291	1.1684	1.90365		1.16798	10.4383	1.16837	9.85707		1.16799	11.0149	1.1684	9.76356
1.16897	10.4116	1.16935	10.4631		1.16839	9.8289	1.1694	1.91279		1.16895	10.4896	1.16937	9.90628		1.16897	11.0684	1.16937	9.81231
1.16998	10.4494	1.17037	10.5016		1.16937	9.87403	1.17039	1.92181		1.16996	10.5395	1.17038	9.95426		1.16998	11.1221	1.17038	9.85958
1.17097	10.489	1.17135	10.5381		1.17038	9.91886	1.17139	1.93093		1.17099	10.5888	1.17138	10.0035		1.17098	11.1771	1.17137	9.90765
1.17195	10.5246	1.17235	10.5747		1.17139	9.9641	1.17237	1.93979		1.17196	10.6382	1.17237	10.0521		1.17195	11.2282	1.17237	9.95254
1.17295	10.5635	1.17336	10.6139		1.17236	10.0073	1.17338	1.94887		1.17296	10.6873	1.17336	10.0986		1.17297	11.2837	1.17338	9.99939
1.17395	10.6004	1.17437	10.6537		1.17337	10.0508	1.17438	1.95784		1.17395	10.7354	1.17436	10.1486		1.17396	11.3359	1.17438	10.0481
1.17495	10.6389	1.17536	10.69		1.17436	10.0953	1.17538	1.96683		1.17495	10.7842	1.17536	10.1957		1.17495	11.386	1.17537	10.0939
1.17595	10.6775	1.17635	10.7271		1.17535	10.1377	1.17638	1.97526		1.17595	10.8317	1.17637	10.2406		1.17595	11.434	1.17637	10.1388
1.17696	10.7139	1.17735	10.7618		1.17636	10.1789	1.17737	1.98396		1.17693	10.8779	1.17737	10.2871		1.17697	11.4837	1.17738	10.1837
1.17796	10.7481	1.17836	10.7969		1.17736	10.2203	1.17838	1.99207		1.17795	10.9272	1.17835	10.3308		1.17797	11.5353	1.17837	10.2251
1.17893	10.7796	1.17936	10.8328		1.17837	10.2604	1.17937	2.00034		1.17896	10.9722	1.17936	10.3734		1.17896	11.5846	1.17936	10.2687
1.17996	10.8139	1.18034	10.8694		1.17938	10.3008	1.18038	2.00921		1.17995	11.0188	1.18036	10.4162		1.17996	11.6365	1.18038	10.3135
1.18096	10.8479	1.18135	10.908		1.18038	10.3428	1.18137	2.0177		1.18097	11.0688	1.18137	10.4568		1.18098	11.6885	1.18137	10.3583
1.18196	10.8773	1.18235	10.942		1.18138	10.3844	1.18237	2.02567		1.18196	11.1162	1.18236	10.4984		1.18196	11.7366	1.18236	10.4009
1.18294	10.9074	1.18335	10.972		1.18234	10.4234	1.18339	2.03359		1.18297	11.1591	1.18334	10.5441		1.18296	11.7885	1.18337	10.4429
1.18393	10.9385	1.18434	11.0051		1.18336	10.4611	1.18436	2.04138		1.18396	11.2043	1.18436	10.583		1.18396	11.8422	1.18437	10.4842
1.18495	10.9679	1.18535	11.0375		1.18437	10.5003	1.18536	2.04865		1.18494	11.2453	1.18535	10.6227		1.18497	11.8898	1.18537	10.5254
1.18593	10.9971	1.18635	11.0705		1.18535	10.534	1.18638	2.05614		1.18597	11.2894	1.18635	10.6638		1.18598	11.9363	1.18637	10.5631
1.18696	11.0284	1.18737	11.1021		1.18637	10.5704	1.18739	2.06399		1.18696	11.3335	1.18737	10.7124		1.18699	11.9837	1.18738	10.6035
1.18796	11.0566	1.18837	11.1309		1.18738	10.6122	1.18838	2.07138		1.18796	11.3758	1.18835	10.7501		1.18796	12.0301	1.18837	10.6413
1.18895	11.0846	1.18936	11.1573		1.18837	10.646	1.18937	2.07857		1.18897	11.4161	1.18936	10.7893		1.18898	12.0758	1.18938	10.6798
1.18997	11.1105	1.19034	11.182		1.18937	10.6798	1.19039	2.08556		1.18996	11.456	1.19036	10.8274		1.18999	12.1209	1.19038	10.7163
1.19095	11.1372	1.19134	11.2083		1.19035	10.721	1.19139	2.09229		1.19095	11.4971	1.19134	10.8622		1.19098	12.164	1.19137	10.7515
1.19192	11.1613	1.19234	11.2329		1.19137	10.7565	1.19235	2.09908		1.19195	11.5362	1.19232	10.8966		1.19195	12.2062	1.19237	10.7882
1.19294	11.1871	1.19333	11.2556		1.19236	10.7868	1.19336	2.10576		1.19296	11.575	1.19333	10.932		1.19297	12.25	1.19337	10.8236
1.19395	11.2141	1.19433	11.2881		1.19339	10.8253	1.19437	2.11213		1.19396	11.6157	1.19435	10.9701		1.19396	12.295	1.19437	10.8583
1.19495	11.2364	1.19535	11.3147		1.19437	10.8598	1.19537	2.11851		1.19498	11.6528	1.19535	10.999		1.19495	12.337	1.19534	10.892
1.19595	11.2573	1.19632	11.3361		1.19537	10.8906	1.19636	2.12477		1.19596	11.6902	1.19635	11.0325		1.19595	12.3807	1.19635	10.9263
1.19694	11.2836	1.19733	11.3552		1.19637	10.9227	1.19735	2.13103		1.19695	11.7278	1.19733	11.066		1.19695	12.4228	1.19736	10.9595
1.19793	11.301	1.19833	11.3828		1.19735	10.9528	1.19834	2.13702		1.19795	11.7602	1.19833	11.0953		1.19796	12.464	1.19834	10.9905
1.19892	11.3256	1.19934	11.4059		1.19836	10.9813	1.19936	2.14283		1.19895	11.7948	1.19934	11.1298		1.19896	12.5029	1.19936	11.0224
1.19995	11.3461	1.20036	11.4277		1.19935	11.01	1.20037	2.14861		1.19996	11.8313	1.20032	11.1651		1.19996	12.5475	1.20037	11.0551
1.20095	11.3669	1.20132	11.4448		1.20035	11.0366	1.20133	2.15412		1.20095	11.8649	1.20132	11.1975		1.20096	12.586	1.20136	11.0823
1.20194	11.386	1.20232	11.4626		1.20136	11.0598	1.20233	2.15966		1.20194	11.8981	1.20232	11.2255		1.20193	12.6272	1.20235	11.1115
1.20293	11.4041	1.20333	11.482		1.20236	11.0872	1.20336	2.16512		1.20294	11.9321	1.20333	11.2564		1.20293	12.6662	1.20335	11.1416
1.20393	11.4217	1.20433	11.497		1.20336	11.1202	1.20435	2.16966		1.20393	11.9629	1.20432	11.2818		1.20394	12.7042	1.20435	11.1687
1.20493	11.4401	1.20533	11.514		1.20435	11.1503	1.20536	2.17503		1.20495	11.995	1.20533	11.3121		1.20496	12.7413	1.20535	11.1966
1.20594	11.4572	1.20633	11.5315		1.20537	11.1722	1.20637	2.18016		1.20597	12.0271	1.20634	11.3338		1.20596	12.7803	1.20636	11.225
1.20694	11.4722	1.20735	11.5483		1.20636	11.198	1.20736	2.18453		1.20696	12.0569	1.20732	11.3574		1.20696	12.8177	1.20736	11.2492
1.20795	11.4879	1.20834	11.5648		1.20736	11.2175	1.20835	2.18897		1.20795	12.0852	1.20833	11.3791		1.20795	12.854	1.20837	11.2739
1.20896	11.5025	1.20935	11.5813		1.20836	11.2423	1.20938	2.19324		1.20896	12.1132	1.20933	11.4107		1.20895	12.889	1.20937	11.2981
1.20994	11.516	1.21034	11.596		1.20938	11.2646	1.21036	2.19765		1.20996	12.1411	1.21032	11.4378		1.20997	12.9243	1.21035	11.3223
1.21094	11.5279	1.21133	11.6102		1.21037	11.2859	1.21135	2.20188		1.21095	12.1664	1.21134	11.4575		1.21094	12.958	1.21136	11.3459
1.21193	11.5382	1.21234	11.6232		1.21136	11.3026	1.21236	2.2054		1.21193	12.1923	1.21234	11.4847		1.21193	12.9892	1.21235	11.367
1.21293	11.5514	1.21334	11.6364		1.21235	11.3213	1.21335	2.20937		1.21294	12.2188	1.21332	11.5117		1.21295	13.0241	1.21335	11.3884
1.21392	11.5606	1.21431	11.6499		1.21337	11.3399	1.21434	2.21306		1.21395	12.2424	1.21434	11.5258		1.21394	13.054	1.21436	11.4095
1.21495	11.572	1.21533	11.6591		1.21436	11.3538	1.21533	2.21615		1.21494	12.2661	1.21533	11.5407		1.21496	13.0836	1.21534	11.4275
1.21592	11.582	1.21633	11.6669		1.21534	11.3725	1.21636	2.21928		1.21594	12.2905	1.21635	11.561		1.21597	13.1108	1.21636	11.4451
1.21693	11.5906	1.21732	11.6761		1.21636	11.3982	1.21736	2.22238		1.21696	12.3124	1.21731	11.5911		1.21694	13.1398	1.21737	11.4637
1.21793	11.5993	1.21832	11.6826		1.21735	11.414	1.21833	2.2252		1.21795	12.3358	1.21832	11.6127		1.21794	13.1707	1.21834	11.4799
1.21893	11.6036	1.2193	11.6895		1.21834	11.43	1.21935	2.2285		1.21893	12.3545	1.21932	11.6359		1.21891	13.194	1.21932	11.4953
1.21993	11.6103	1.22031	11.6957		1.21935	11.4459	1.22034	2.23135		1.21996	12.3739	1.22032	11.652		1.21993	13.2214	1.22033	11.5116
1.22093	11.6172	1.22129	11.7007		1.22035	11.4601	1.22135	2.23269		1.22094	12.3936	1.22131	11.6666		1.22091	13.2471	1.22131	11.5268
1.22191	11.6224	1.22231	11.706		1.22135	11.4706	1.22233	2.23519		1.22194	12.4121	1.22232	11.6775		1.22193	13.2731	1.22234	11.5402
1.22292	11.6282	1.22333	11.7102		1.22233	11.4759	1.22333	2.23725		1.22293	12.4313	1.22331	11.6878		1.22292	13.2987	1.22331	11.554
1.22393	11.6309	1.22431	11.7119		1.22332	11.4852	1.22434	2.23942		1.22393	12.4484	1.22431	11.7		1.22392	13.3219	1.22432	11.5663
1.22492	11.6344	1.22532	11.7168		1.22434	11.4966	1.22532	2.24143		1.22492	12.4651	1.22531	11.7114		1.22493	13.3468	1.22531	11.5808
1.22593	11.6371	1.2263	11.7152		1.22534	11.5095	1.22634	2.24309		1.22594	12.4812	1.22632	11.7206		1.22593	13.3706	1.22633	11.5919
1.22693	11.6374	1.22732	11.7128		1.22635	11.5234	1.22735	2.2445		1.22695	12.4958	1.22734	11.7281		1.22694	13.3928	1.22732	11.6029
1.22792	11.6391	1.22831	11.7123		1.22734	11.5326	1.22835	2.24579		1.22795	12.5102	1.22832	11.7385		1.22793	13.4153	1.22833	11.6125
1.22892	11.6386	1.22931	11.7156		1.22832	11.54	1.22933	2.24706		1.22894	12.5223	1.22931	11.7479		1.22893	13.4374	1.22933	11.6212
1.2299	11.6368	1.2303	11.7119		1.22934	11.5467	1.23033	2.24822		1.22995	12.5344	1.23031	11.7553		1.22994	13.4541	1.23033	11.6295
1.23091	11.6362	1.2313	11.7133		1.23035	11.5529	1.23133	2.24948		1.23095	12.547	1.23131	11.7625		1.23094	13.472	1.23133	11.6384
1.2319	11.6378	1.23232	11.7123		1.23135	11.5623	1.23234	2.25061		1.23194	12.5616	1.23232	11.7695		1.23195	13.4966	1.23235	11.6489
1.23292	11.634	1.23333	11.7097		1.23232	11.5698	1.23333	2.25097		1.23293	12.5693	1.23334	11.7738		1.23294	13.5138	1.23335	11.654
1.23391	11.6318	1.23432	11.7074		1.23332	11.5739	1.23434	2.25137		1.23395	12.5785	1.2343	11.7765		1.23394	13.5309	1.23433	11.6596
1.23491	11.6285	1.23529	11.7037		1.23433	11.5787	1.23533	2.25192		1.23494	12.5875	1.23531	11.7809		1.23492	13.545	1.23532	11.6656
1.2359	11.6235	1.23629	11.6992		1.23533	11.5817	1.23633	2.25194		1.23591	12.5941	1.2363	11.7786		1.23592	13.5611	1.23631	11.6688
1.2369	11.6208	1.23729	11.6963		1.23632	11.5856	1.23731	2.25181		1.23691	12.5994	1.23729	11.7822		1.23693	13.5767	1.23732	11.6742
1.2379	11.6176	1.23831	11.6904		1.23731	11.5904	1.23832	2.25182		1.23791	12.6079	1.23829	11.7822		1.2379	13.5918	1.23832	11.6774
1.23891	11.6124	1.23929	11.6837		1.23834	11.5964	1.23931	2.25189		1.23892	12.6149	1.2393	11.783		1.23892	13.6043	1.2393	11.6777
1.23989	11.6048	1.24027	11.6758		1.23932	11.5991	1.24031	2.25125		1.23992	12.6198	1.2403	11.7799		1.23992	13.616	1.24033	11.6802
1.2409	11.5986	1.24129	11.6641		1.24031	11.598	1.2413	2.25075		1.24091	12.6227	1.2413	11.7766		1.24091	13.6291	1.24131	11.6814
1.24189	11.5929	1.2423	11.6539		1.24131	11.5981	1.24231	2.25059		1.24192	12.6276	1.24231	11.7757		1.24192	13.6372	1.2423	11.6802
1.24288	11.5847	1.2433	11.6454		1.24231	11.5971	1.24331	2.25008		1.2429	12.6288	1.24329	11.7724		1.24293	13.6447	1.2433	11.6794
1.24391	11.5787	1.24431	11.6423		1.2433	11.596	1.24431	2.24976		1.24391	12.6322	1.24429	11.7733		1.24393	13.6559	1.24431	11.6814
1.24493	11.5728	1.24531	11.633		1.24433	11.5945	1.24532	2.24857		1.24491	12.637	1.2453	11.7706		1.24495	13.6663	1.24532	11.6792
1.24592	11.5632	1.24632	11.6224		1.24533	11.592	1.24634	2.24773		1.24592	12.6385	1.2463	11.7657		1.24594	13.673	1.24632	11.6776
1.24692	11.5538	1.24732	11.6117		1.24634	11.587	1.24735	2.24664		1.24693	12.638	1.2473	11.7572		1.24692	13.6803	1.24733	11.675
1.24791	11.5442	1.24832	11.5985		1.24732	11.5825	1.24834	2.24536		1.24791	12.6371	1.24831	11.7513		1.24792	13.6858	1.24832	11.6724
1.24892	11.5329	1.2493	11.5864		1.24834	11.5788	1.24933	2.24375		1.24893	12.6355	1.24931	11.7443		1.24892	13.6902	1.24931	11.6673
1.24992	11.5229	1.25031	11.5755		1.24932	11.5673	1.25034	2.24217		1.24991	12.6324	1.2503	11.736		1.2499	13.6956	1.25032	11.6615
1.25091	11.5106	1.2513	11.5652		1.25031	11.5609	1.25132	2.24082		1.25093	12.6305	1.25132	11.7305		1.25092	13.7011	1.25133	11.6586
1.25192	11.5007	1.25231	11.5543		1.25132	11.5556	1.25232	2.23888		1.25193	12.6265	1.2523	11.7227		1.25192	13.7048	1.25232	11.6509
1.25291	11.4887	1.25331	11.5392		1.25232	11.5496	1.25333	2.23717		1.25292	12.6225	1.25333	11.7137		1.25292	13.7081	1.25334	11.6441
1.25392	11.4751	1.2543	11.5237		1.25332	11.55	1.25433	2.23518		1.25392	12.6166	1.25431	11.7051		1.25392	13.7087	1.25432	11.6374
1.25491	11.4641	1.25532	11.5094		1.25433	11.5434	1.25532	2.23293		1.25493	12.6117	1.25531	11.6929		1.25491	13.7102	1.25532	11.6303
1.25592	11.4493	1.25631	11.4934		1.25531	11.5353	1.25631	2.2309		1.25592	12.6059	1.25631	11.6825		1.25594	13.7115	1.25633	11.6219
1.25692	11.4386	1.25732	11.4797		1.25633	11.5281	1.25735	2.22902		1.25693	12.6001	1.25732	11.675		1.25693	13.7112	1.25733	11.6157
1.25792	11.4263	1.25831	11.4647		1.25733	11.5232	1.25833	2.22651		1.25793	12.5933	1.25832	11.6609		1.25794	13.7148	1.25833	11.6068
1.25893	11.4127	1.25933	11.4472		1.25833	11.5124	1.25933	2.2239		1.25894	12.584	1.25933	11.6489		1.25894	13.7159	1.25933	11.5981
1.25993	11.3955	1.26031	11.4303		1.25932	11.5017	1.26033	2.22097		1.25992	12.5744	1.26031	11.6346		1.25994	13.7059	1.26032	11.5868
1.26091	11.3811	1.26131	11.4144		1.26031	11.4922	1.26132	2.21874		1.26093	12.5671	1.26131	11.624		1.26094	13.7038	1.26133	11.5773
1.26193	11.3643	1.26229	11.3975		1.26131	11.4816	1.26233	2.21611		1.26194	12.5567	1.2623	11.6102		1.26193	13.7008	1.26232	11.5652
1.26292	11.3495	1.26331	11.3816		1.26232	11.4698	1.26332	2.21324		1.26293	12.5475	1.26333	11.5951		1.26292	13.6971	1.2633	11.5514
1.26393	11.3337	1.2643	11.3666		1.26333	11.4586	1.26433	2.21059		1.26393	12.538	1.26432	11.5805		1.26393	13.6857	1.26431	11.5389
1.26492	11.3163	1.26531	11.3494		1.26432	11.4467	1.26531	2.20736		1.26494	12.5246	1.26533	11.5651		1.26494	13.6802	1.26531	11.5265
1.26592	11.3016	1.26634	11.3327		1.26533	11.4343	1.26632	2.20408		1.26594	12.5118	1.26633	11.5488		1.26591	13.6745	1.2663	11.5133
1.26694	11.2857	1.26731	11.3129		1.26633	11.419	1.26731	2.20129		1.26694	12.5004	1.26732	11.533		1.26694	13.669	1.26732	11.5005
1.2679	11.2679	1.26831	11.294		1.26732	11.406	1.26832	2.1985		1.26793	12.4878	1.26831	11.5136		1.26792	13.6622	1.26832	11.4882
1.26891	11.2512	1.26932	11.279		1.26833	11.393	1.26933	2.19502		1.26894	12.4741	1.26934	11.4946		1.26892	13.6531	1.26931	11.4743
1.26992	11.2313	1.2703	11.2608		1.2693	11.3779	1.27032	2.19148		1.26992	12.4561	1.27032	11.4768		1.26992	13.6408	1.27031	11.4588
1.27091	11.2191	1.27131	11.2398		1.27032	11.3617	1.2713	2.18797		1.27093	12.4426	1.27132	11.4575		1.27093	13.6339	1.27129	11.445
1.27191	11.2799	1.27231	11.2223		1.27131	11.3461	1.27232	2.18464		1.27191	12.4279	1.27232	11.4414		1.27191	13.6211	1.2723	11.4296
1.27292	11.2345	1.27329	11.2049		1.2723	11.3312	1.2733	2.18104		1.27293	12.4136	1.2733	11.4206		1.27291	13.61	1.2733	11.4153
1.27391	11.204	1.27431	11.1853		1.27331	11.3142	1.27429	2.17728		1.27393	12.3984	1.27431	11.4005		1.27392	13.5986	1.2743	11.4004
1.27487	11.1762	1.2753	11.1668		1.27429	11.2931	1.27526	2.17436		1.27489	12.3802	1.27529	11.3819		1.2749	13.5877	1.27527	11.386
1.27588	11.1537	1.27629	11.1501		1.27527	11.2797	1.27629	2.17094		1.2759	12.3651	1.27629	11.3645		1.27589	13.5746	1.27628	11.3678
1.27689	11.1341	1.27729	11.1272		1.27628	11.2645	1.27727	2.16726		1.27689	12.3494	1.27728	11.3475		1.27689	13.5623	1.27729	11.3538
1.27789	11.1085	1.27829	11.1081		1.2773	11.2481	1.27829	2.16378		1.27788	12.329	1.27827	11.3254		1.2779	13.549	1.27828	11.3351
1.27887	11.0845	1.27929	11.0848		1.27828	11.2328	1.2793	2.15963		1.27889	12.3117	1.27927	11.3056		1.27888	13.5341	1.27928	11.3181
1.27988	11.0636	1.28028	11.0635		1.27928	11.217	1.28027	2.15593		1.27988	12.2959	1.28029	11.2874		1.27989	13.5188	1.28027	11.3003
1.28088	11.0427	1.28128	11.0403		1.28028	11.1995	1.28129	2.15178		1.28089	12.2739	1.28127	11.2675		1.28089	13.5024	1.28125	11.2832
1.28187	11.0249	1.28228	11.0204		1.28129	11.1812	1.28228	2.14839		1.28188	12.2548	1.28226	11.2546		1.28187	13.4873	1.28228	11.2675
1.28288	11.0075	1.28326	11.0022		1.2823	11.1667	1.2833	2.14517		1.28289	12.2395	1.2833	11.2332		1.28289	13.4742	1.28329	11.2537
1.2839	10.9876	1.28428	10.9835		1.28328	11.1492	1.28427	2.14075		1.2839	12.2205	1.2843	11.2101		1.28389	13.4562	1.28429	11.2333
1.28489	10.9667	1.28528	10.9628		1.28428	11.1311	1.28528	2.13688		1.28491	12.2026	1.28528	11.1904		1.2849	13.4388	1.28528	11.2154
1.28588	10.9468	1.28628	10.9466		1.28531	11.113	1.28629	2.13316		1.28589	12.1814	1.28628	11.1688		1.28591	13.4198	1.28628	11.1973
1.2869	10.926	1.28728	10.9264		1.28631	11.095	1.28729	2.12911		1.2869	12.1614	1.28729	11.1441		1.28691	13.4022	1.28729	11.1797
1.28789	10.9066	1.28828	10.9063		1.28732	11.0763	1.28829	2.1252		1.2879	12.1405	1.28827	11.1252		1.28792	13.3829	1.28829	11.1615
1.28886	10.8882	1.28928	10.8899		1.2883	11.0572	1.28929	2.12156		1.28888	12.1197	1.2893	11.1069		1.28888	13.3624	1.2893	11.1428
1.28988	10.8692	1.2903	10.8686		1.2893	11.041	1.29029	2.11773		1.28987	12.1014	1.2903	11.0877		1.2899	13.3452	1.29029	11.1247
1.29088	10.8483	1.29125	10.8506		1.2903	11.0229	1.29128	2.11373		1.29089	12.0802	1.29128	11.0703		1.29089	13.3247	1.29129	11.1064
1.29188	10.8302	1.29228	10.8322		1.29131	11.0038	1.2923	2.10987		1.29186	12.0589	1.29229	11.0483		1.2919	13.3045	1.2923	11.0867
1.29289	10.8087	1.29328	10.8146		1.2923	10.9824	1.29329	2.10561		1.29288	12.0389	1.29328	11.0274		1.29291	13.2842	1.29329	11.0671
1.29388	10.7869	1.29428	10.7935		1.29329	10.9644	1.29429	2.10177		1.29388	12.0153	1.29428	11.0045		1.2939	13.2621	1.29428	11.048
1.29487	10.7709	1.29528	10.7762		1.29429	10.945	1.29528	2.09787		1.29489	11.9942	1.29526	10.9812		1.2949	13.2398	1.29529	11.0279
1.29586	10.7536	1.29627	10.7542		1.29529	10.9251	1.2963	2.09409		1.29589	11.9738	1.29627	10.9607		1.29588	13.2187	1.29627	11.0085
1.29687	10.7301	1.29727	10.733		1.29629	10.9053	1.29729	2.0904		1.29691	11.9514	1.29729	10.9408		1.29691	13.1984	1.29729	10.9899
1.2979	10.7111	1.29828	10.7109		1.29729	10.888	1.2983	2.08626		1.29789	11.929	1.29827	10.9195		1.29789	13.177	1.29829	10.9702
1.29889	10.692	1.29917	10.6909		1.29829	10.8693	1.29923	2.0825		1.29889	11.9063	1.29922	10.8989		1.2989	13.1541	1.29922	10.9509
1.29946	10.6819	1.29961	10.6825		1.29925	10.8509	1.2997	2.07996		1.29953	11.8921	1.29969	10.8812		1.29956	13.1377	1.29971	10.9349
1.29963	10.6746	1.29906	10.3202		1.29977	10.8391	1.29919	2.00969		1.29971	11.8854	1.29918	10.5261		1.29975	13.1404	1.29917	10.5777
1.29908	10.3134	1.29807	9.73767		1.2992	10.481	1.29819	1.90042		1.29919	11.5233	1.29817	9.96254		1.29921	12.768	1.29819	10.0145
1.29807	9.73511	1.29705	9.24783		1.29819	9.92039	1.29718	1.81007		1.29819	10.9527	1.29716	9.49413		1.29821	12.19	1.29717	9.54596
1.29707	9.24027	1.29608	8.81736		1.29718	9.45202	1.29618	1.73038		1.29718	10.4712	1.29617	9.08208		1.2972	11.696	1.29619	9.13155
1.29607	8.80973	1.29506	8.42553		1.29618	9.03938	1.29517	1.657		1.29619	10.0409	1.29516	8.70291		1.2962	11.2476	1.29518	8.74951
1.29509	8.41364	1.29407	8.05833		1.2952	8.65884	1.29418	1.58831		1.29516	9.64207	1.29418	8.35033		1.29521	10.8312	1.29418	8.39163
1.29409	8.04435	1.29308	7.71228		1.29418	8.30619	1.29318	1.52344		1.29418	9.26936	1.29318	8.00989		1.29421	10.4323	1.29317	8.05383
1.29307	7.69602	1.29207	7.38654		1.29321	7.97036	1.29217	1.46171		1.29318	8.91203	1.29217	7.6929		1.29319	10.0492	1.29218	7.73093
1.29207	7.36772	1.29108	7.07614		1.29219	7.65041	1.29119	1.40316		1.29218	8.57038	1.29118	7.38803		1.29219	9.6836	1.29119	7.42543
1.29109	7.05865	1.2901	6.78355		1.29118	7.34826	1.29019	1.34732		1.29119	8.24567	1.29019	7.09083		1.2912	9.33583	1.29019	7.13227
1.29007	6.76181	1.28906	6.49864		1.29019	7.05892	1.28919	1.29396		1.2902	7.93351	1.28918	6.81851		1.2902	9.00127	1.28917	6.84945
1.28907	6.48278	1.28809	6.23312		1.2892	6.78223	1.28819	1.24311		1.28921	7.63434	1.28819	6.5534		1.28919	8.67817	1.28819	6.58365
1.28809	6.21791	1.28708	5.97984		1.2882	6.51974	1.2872	1.19473		1.2882	7.3516	1.28719	6.29934		1.2882	8.36827	1.28719	6.32945
1.28709	5.96232	1.28609	5.73789		1.2872	6.26855	1.28619	1.14851		1.2872	7.07619	1.28617	6.05871		1.28722	8.07114	1.2862	6.08659
1.2861	5.72088	1.28507	5.51109		1.28623	6.02906	1.28519	1.10434		1.28619	6.81522	1.28519	5.82636		1.28622	7.78714	1.28519	5.85493
1.28509	5.49373	1.28409	5.28851		1.28521	5.80263	1.28419	1.06231		1.2852	6.56583	1.28419	5.60638		1.28519	7.51133	1.28417	5.63142
1.28408	5.27462	1.28306	5.07503		1.28421	5.58243	1.28318	1.0223		1.28419	6.32509	1.28317	5.39552		1.28421	7.25051	1.28318	5.42067
1.28308	5.06868	1.28208	4.87491		1.28319	5.3738	1.28219	0.98314		1.2832	6.09561	1.28217	5.19086		1.28319	6.99882	1.28217	5.21454
1.28209	4.86815	1.28106	4.69015		1.28219	5.17231	1.28117	0.94617		1.28216	5.87329	1.28118	4.998		1.2822	6.74991	1.28117	5.02007
1.28108	4.67671	1.28006	4.50926		1.28119	4.9807	1.28019	0.91152		1.28118	5.66283	1.28018	4.81567		1.2812	6.51036	1.28016	4.83679
1.28008	4.49621	1.27907	4.33512		1.28018	4.79882	1.27918	0.87797		1.28018	5.46293	1.27918	4.63911		1.28019	6.28646	1.27918	4.65975
1.27909	4.3211	1.27806	4.16933		1.2792	4.62437	1.27818	0.84582		1.27918	5.2687	1.27819	4.47273		1.27921	6.07256	1.27817	4.48967
1.27809	4.15597	1.27708	4.01481		1.2782	4.45668	1.27719	0.81511		1.27818	5.08386	1.27719	4.31133		1.2782	5.86545	1.27718	4.32591
1.27708	3.99882	1.27608	3.86472		1.27718	4.2971	1.27617	0.7854		1.27719	4.90472	1.27617	4.15221		1.2772	5.66666	1.2762	4.1693
1.2761	3.84695	1.27506	3.71762		1.27619	4.14332	1.27518	0.75685		1.27618	4.73732	1.27517	4.00038		1.27619	5.47521	1.27516	4.02021
1.27509	3.7026	1.27409	3.57659		1.27518	3.99513	1.27421	0.72971		1.2752	4.57281	1.2742	3.85756		1.27518	5.29053	1.27418	3.87567
1.27411	3.5638	1.27312	3.44048		1.27423	3.8554	1.27322	0.70376		1.2742	4.41396	1.2732	3.72116		1.2742	5.11298	1.2732	3.73765
1.27312	3.43001	1.2721	3.30871		1.27321	3.71969	1.2722	0.67899		1.27321	4.25897	1.27221	3.5904		1.27323	4.93983	1.27221	3.60648
1.2721	3.30135	1.27109	3.18629		1.27222	3.58947	1.2712	0.65504		1.27222	4.11271	1.27121	3.46533		1.27221	4.77736	1.27122	3.47944
1.27111	3.17902	1.27009	3.07065		1.27121	3.46474	1.27021	0.63188		1.2712	3.97389	1.2702	3.34467		1.27122	4.6181	1.27023	3.35684
1.27012	3.0594	1.2691	2.96301		1.27021	3.34486	1.26921	0.60969		1.27019	3.83808	1.26922	3.23005		1.27023	4.46545	1.26921	3.24103
1.26912	2.94934	1.2681	2.85561		1.26924	3.23061	1.26822	0.58856		1.26922	3.70988	1.26823	3.11927		1.26924	4.32103	1.26822	3.12744
1.26812	2.84022	1.26712	2.75118		1.26822	3.11853	1.26723	0.56801		1.26823	3.58454	1.26723	3.00887		1.26826	4.17983	1.26721	3.01768
1.26712	2.73538	1.26611	2.65011		1.26723	3.01157	1.26623	0.54803		1.26722	3.46631	1.26621	2.90412		1.26724	4.04173	1.26623	2.91359
1.26613	2.63465	1.26512	2.55193		1.26622	2.90841	1.26523	0.52926		1.26623	3.35027	1.26521	2.80477		1.26622	3.90936	1.26522	2.81217
1.26511	2.5362	1.26413	2.45644		1.26522	2.80967	1.26421	0.51111		1.26521	3.239	1.26421	2.71067		1.26524	3.78313	1.26422	2.71463
1.26412	2.44696	1.26279	2.33948		1.26423	2.71691	1.2632	0.49303		1.26422	3.13243	1.26322	2.61541		1.26425	3.66252	1.26323	2.61988
1.26282	2.32517	1.26153	2.22431		1.26324	2.62244	1.26191	0.46993		1.26321	3.02704	1.26221	2.52578		1.26322	3.54226	1.2622	2.53029
1.26153	2.20829	1.26055	2.14109		1.26224	2.53446	1.26065	0.44688		1.26223	2.92909	1.26091	2.41322		1.26223	3.4291	1.26093	2.41524
1.26053	2.12576	1.25954	2.06044		1.26125	2.44921	1.25966	0.43097		1.26121	2.83075	1.25964	2.29258		1.26124	3.32006	1.25963	2.29631
1.25954	2.04733	1.25852	1.98286		1.26024	2.36415	1.25865	0.41556		1.2602	2.73723	1.25865	2.20856		1.26024	3.21319	1.25865	2.21239
1.25853	1.97134	1.25753	1.90967		1.25864	2.22625	1.25765	0.40095		1.25922	2.64724	1.25763	2.13059		1.25925	3.111	1.25763	2.13373
1.25752	1.897	1.25653	1.83829		1.25765	2.14859	1.25661	0.38631		1.25821	2.55983	1.25661	2.05407		1.25826	3.01121	1.25664	2.05699
1.25653	1.8236	1.25554	1.76918		1.25664	2.07275	1.25564	0.37317		1.25723	2.47579	1.25564	1.98321		1.25725	2.91649	1.25564	1.9852
1.25553	1.75339	1.25455	1.70349		1.25564	2.00161	1.25463	0.3604		1.25622	2.3918	1.25462	1.91617		1.25624	2.82039	1.25464	1.91776
1.2545	1.69018	1.25353	1.63829		1.25465	1.93352	1.25364	0.34741		1.25463	2.25627	1.25365	1.84947		1.25525	2.73129	1.25365	1.84838
1.25352	1.62676	1.25254	1.57828		1.25364	1.86567	1.25263	0.33493		1.25364	2.17679	1.25262	1.78429		1.25425	2.64569	1.25263	1.78174
1.25252	1.56616	1.25153	1.52114		1.25264	1.80124	1.25163	0.32341		1.25265	2.10356	1.25161	1.72128		1.25324	2.56008	1.25164	1.72026
1.25152	1.50865	1.25054	1.46146		1.25164	1.73989	1.25064	0.31179		1.25164	2.03416	1.25063	1.6596		1.25223	2.47892	1.25065	1.66012
1.25052	1.45072	1.24953	1.40383		1.25065	1.67859	1.24963	0.30068		1.25063	1.96457	1.24963	1.60018		1.25093	2.37314	1.24964	1.59971
1.24954	1.39552	1.24853	1.34935		1.24965	1.62146	1.24863	0.29007		1.24962	1.89782	1.24864	1.54428		1.24966	2.26639	1.24863	1.5423
1.24853	1.33949	1.24752	1.29499		1.24865	1.56688	1.24764	0.27931		1.24864	1.83392	1.24762	1.48818		1.24866	2.19134	1.24764	1.48619
1.24751	1.28845	1.24653	1.24319		1.24765	1.51166	1.24664	0.26921		1.24763	1.77207	1.24663	1.43441		1.24765	2.11718	1.24665	1.43145
1.24653	1.23823	1.24554	1.19388		1.24666	1.45901	1.24565	0.25899		1.24664	1.71247	1.24563	1.38071		1.24666	2.04809	1.24563	1.37831
1.24553	1.1906	1.24453	1.14508		1.24564	1.40662	1.24463	0.24941		1.24562	1.65273	1.24464	1.32866		1.24566	1.97947	1.24462	1.32879
1.24451	1.14271	1.24351	1.09645		1.24462	1.35758	1.24363	0.23941		1.24463	1.59794	1.24362	1.27675		1.24466	1.9146	1.24362	1.27621
1.2435	1.0889	1.24251	1.05296		1.24363	1.30465	1.24262	0.23044		1.24364	1.54125	1.24263	1.23004		1.24364	1.84937	1.24262	1.22957
1.24251	1.04531	1.24149	1.00814		1.24263	1.25793	1.24161	0.22242		1.24263	1.48536	1.24161	1.18507		1.24265	1.7901	1.24162	1.18409
1.24153	1.00232	1.2405	0.96838		1.24163	1.21574	1.24064	0.21354		1.24161	1.43561	1.24061	1.1398		1.24163	1.73153	1.24064	1.13819
1.2405	0.96233	1.23952	0.92555		1.24062	1.17098	1.23963	0.2051		1.24061	1.38761	1.23962	1.09636		1.24065	1.67492	1.23962	1.09305
1.2395	0.92206	1.23852	0.8854		1.23963	1.12728	1.23864	0.19712		1.23961	1.33788	1.23864	1.0542		1.23965	1.62574	1.23864	1.04967
1.23852	0.88037	1.23751	0.84406		1.23863	1.08452	1.23762	0.18894		1.23862	1.28887	1.23763	1.01153		1.23865	1.57775	1.23763	1.00851
1.2375	0.84117	1.23653	0.80561		1.23763	1.04215	1.23663	0.18113		1.2376	1.24165	1.23662	0.97019		1.23763	1.5205	1.23664	0.96711
1.23651	0.80238	1.23553	0.77015		1.23664	1.00341	1.23562	0.17398		1.2366	1.19539	1.23564	0.9314		1.23666	1.46603	1.23563	0.92755
1.23551	0.76507	1.23455	0.73015		1.2356	0.9649	1.23466	0.16654		1.23561	1.15368	1.23463	0.89277		1.23563	1.4135	1.23466	0.88828
1.23453	0.72676	1.23352	0.69329		1.23464	0.92806	1.23364	0.15951		1.23461	1.10926	1.23365	0.85566		1.23465	1.3624	1.23364	0.85137
1.23353	0.69234	1.23253	0.65775		1.23365	0.8904	1.23265	0.15245		1.23365	1.06888	1.23264	0.81846		1.23367	1.31476	1.23264	0.81387
1.23253	0.65793	1.23152	0.6234		1.23264	0.85241	1.23166	0.14531		1.23263	1.02881	1.23163	0.7803		1.23267	1.27943	1.23165	0.77806
1.23154	0.6238	1.23054	0.58946		1.23166	0.8163	1.23063	0.1381		1.23163	0.98808	1.23064	0.74319		1.23165	1.23194	1.23066	0.73993
1.23051	0.58817	1.22954	0.55899		1.23065	0.77911	1.22965	0.13199		1.23062	0.94585	1.22963	0.71009		1.23064	1.1811	1.22964	0.70599
1.22953	0.55885	1.22851	0.52759		1.22965	0.74662	1.22865	0.12587		1.22964	0.91116	1.22866	0.67952		1.22966	1.13576	1.22866	0.67393
1.22851	0.53006	1.22753	0.49587		1.22865	0.71565	1.22763	0.11941		1.22864	0.87708	1.22762	0.64677		1.22865	1.09546	1.22765	0.64148
1.22753	0.49868	1.22652	0.4669		1.22763	0.68424	1.22664	0.11349		1.22765	0.835	1.22665	0.61396		1.22765	1.0488	1.22667	0.60837
1.22652	0.46625	1.22552	0.44327		1.22663	0.65276	1.22564	0.10782		1.22665	0.80633	1.22564	0.58378		1.22665	1.01023	1.22564	0.57748
1.22552	0.43452	1.22454	0.41367		1.22562	0.62121	1.22463	0.10186		1.22564	0.76679	1.22464	0.55203		1.22565	0.98148	1.22465	0.54502
1.22453	0.40708	1.22353	0.38449		1.22464	0.59064	1.22363	0.09594		1.22464	0.72937	1.22363	0.52058		1.22465	0.94192	1.22366	0.51524
1.22351	0.3799	1.22252	0.35416		1.22365	0.56152	1.22264	0.09046		1.22365	0.69694	1.22263	0.49082		1.22364	0.90335	1.22266	0.48625
1.22252	0.35288	1.22151	0.32376		1.22263	0.53357	1.22164	0.08507		1.22264	0.66775	1.22163	0.4619		1.22264	0.86541	1.22163	0.45725
1.22153	0.32363	1.22053	0.29758		1.22164	0.50463	1.22063	0.07957		1.22164	0.63652	1.22063	0.43725		1.22166	0.8287	1.22063	0.42875
1.22051	0.29712	1.21954	0.27111		1.22065	0.47699	1.21965	0.07418		1.22064	0.60391	1.21965	0.40687		1.22065	0.79308	1.21966	0.40357
1.21954	0.26963	1.21853	0.24353		1.21965	0.44826	1.21864	0.06926		1.21962	0.5744	1.21863	0.37893		1.21967	0.75716	1.21864	0.3747
1.21824	0.23823	1.21694	0.19969		1.21866	0.42222	1.21765	0.06429		1.21864	0.54362	1.21764	0.35432		1.21867	0.72381	1.21766	0.34902
1.21693	0.20426	1.21593	0.17641		1.21766	0.40006	1.21664	0.05912		1.21764	0.51597	1.21665	0.32827		1.21767	0.69276	1.21666	0.32148
1.21592	0.17802	1.21497	0.15024		1.21664	0.37238	1.21565	0.05495		1.21665	0.48633	1.21563	0.30135		1.21665	0.65985	1.21565	0.29594
1.21493	0.15045	1.21394	0.12456		1.21565	0.34676	1.21464	0.04966		1.21563	0.45771	1.21464	0.2762		1.21566	0.62896	1.21465	0.27106
1.21392	0.12526	1.21295	0.10184		1.21467	0.3225	1.21335	0.04348		1.21466	0.43184	1.21363	0.25236		1.21464	0.59922	1.21365	0.24574
1.21291	0.10366	1.21194	0.07717		1.21366	0.29644	1.21207	0.03709		1.21364	0.40484	1.21267	0.22703		1.21365	0.57009	1.21267	0.22192
1.21194	0.07936	1.21096	0.05421		1.21266	0.27326	1.21106	0.03204		1.21267	0.37889	1.21104	0.18805		1.21265	0.54117	1.21104	0.17993
1.21093	0.05649	1.20995	0.03202		1.21167	0.24792	1.21006	0.0275		1.21167	0.35091	1.21002	0.16244		1.21167	0.51203	1.21006	0.15437
1.20993	0.03396	1.20896	0.01006		1.21039	0.21901	1.20905	0.02269		1.21066	0.32439	1.20904	0.13563		1.21067	0.48115	1.20907	0.13133
1.20891	0.01111	1.20794	-0.01186		1.20907	0.18435	1.20806	0.01849		1.20966	0.29822	1.20804	0.11327		1.20967	0.45058	1.20806	0.10858
1.20791	-0.01032	1.20696	-0.03321		1.20807	0.16212	1.20706	0.01418		1.20866	0.27451	1.20704	0.09241		1.20867	0.42255	1.20706	0.08424
1.20692	-0.0326	1.20592	-0.05261		1.20707	0.13853	1.20605	0.0099		1.20768	0.25052	1.20604	0.07016		1.20767	0.395	1.20604	0.06207
1.20591	-0.05383	1.20495	-0.07467		1.20606	0.11574	1.20506	0.00526		1.20635	0.21877	1.20503	0.04518		1.20667	0.3708	1.20502	0.03831
1.20493	-0.07716	1.20391	-0.09568		1.20504	0.09414	1.20406	0.00152		1.20504	0.1844	1.20401	0.02416		1.20565	0.34073	1.20403	0.01955
1.20391	-0.09754	1.20293	-0.11545		1.20405	0.07302	1.20304	-0.00234		1.20405	0.1607	1.20301	0.00516		1.20466	0.31366	1.20304	-0.000459166
1.20288	-0.11665	1.20192	-0.1352		1.20304	0.05286	1.20205	-0.00626		1.20306	0.13753	1.20202	-0.01521		1.20366	0.28755	1.20204	-0.02244
1.2019	-0.13674	1.20092	-0.15425		1.20204	0.03237	1.20106	-0.01015		1.20204	0.1128	1.20103	-0.03591		1.20267	0.26323	1.20105	-0.04381
1.20092	-0.15598	1.19994	-0.17523		1.20104	0.01067	1.20005	-0.01388		1.20104	0.09066	1.20002	-0.05535		1.20164	0.24071	1.20005	-0.06358
1.19991	-0.17765	1.19893	-0.19816		1.20004	-0.00874	1.19902	-0.01804		1.20007	0.06959	1.19903	-0.07541		1.20036	0.21228	1.19902	-0.08431
1.1989	-0.19755	1.19792	-0.21611		1.19905	-0.02881	1.19805	-0.02169		1.19907	0.04747	1.19801	-0.09565		1.19902	0.17773	1.19806	-0.10526
1.1979	-0.21479	1.1969	-0.23349		1.19805	-0.04851	1.19703	-0.02504		1.19805	0.02502	1.19702	-0.11609		1.19805	0.15667	1.19703	-0.12309
1.1969	-0.23048	1.19592	-0.25216		1.19705	-0.0663	1.19604	-0.02912		1.19706	0.00611	1.19605	-0.13391		1.19706	0.13651	1.19602	-0.14262
1.1959	-0.25003	1.19492	-0.27049		1.19605	-0.08538	1.19504	-0.03276		1.19606	-0.01598	1.19499	-0.15326		1.19607	0.11079	1.19501	-0.16361
1.19493	-0.26847	1.19391	-0.2865		1.19502	-0.10505	1.19403	-0.03639		1.19507	-0.03667	1.19401	-0.172		1.19507	0.08443	1.19405	-0.18065
1.19392	-0.28596	1.19292	-0.30621		1.19405	-0.12244	1.19304	-0.04015		1.19406	-0.05636	1.19302	-0.19035		1.19406	0.05932	1.19304	-0.20046
1.1929	-0.30546	1.1919	-0.32548		1.19304	-0.14284	1.19206	-0.04355		1.19306	-0.07826	1.19203	-0.21045		1.19305	0.03623	1.19204	-0.21666
1.19192	-0.32199	1.19092	-0.34257		1.19204	-0.16026	1.19104	-0.04645		1.19206	-0.09678	1.19102	-0.22765		1.19206	0.01529	1.19105	-0.23519
1.19092	-0.33892	1.18994	-0.35955		1.19106	-0.17732	1.19004	-0.05011		1.19105	-0.11636	1.19003	-0.24553		1.19105	-0.00469	1.19005	-0.25321
1.18993	-0.35622	1.18893	-0.37662		1.19005	-0.19471	1.18904	-0.05352		1.19006	-0.13598	1.18906	-0.26162		1.19007	-0.02524	1.18904	-0.27099
1.1889	-0.3715	1.1879	-0.39365		1.18906	-0.21304	1.18804	-0.05727		1.18905	-0.15377	1.18805	-0.27849		1.18906	-0.04594	1.18803	-0.28972
1.18792	-0.38849	1.18692	-0.41223		1.18805	-0.23218	1.18701	-0.06053		1.18804	-0.17318	1.18705	-0.29831		1.18808	-0.06746	1.18705	-0.30707
1.1869	-0.40887	1.18592	-0.43024		1.18704	-0.24885	1.18603	-0.06365		1.18705	-0.19099	1.18604	-0.31646		1.18706	-0.08576	1.18603	-0.32386
1.18589	-0.42677	1.18493	-0.44757		1.18605	-0.26703	1.18503	-0.06711		1.18604	-0.20902	1.18504	-0.33454		1.18606	-0.10694	1.18501	-0.34253
1.1849	-0.44367	1.18393	-0.46342		1.18505	-0.28259	1.18405	-0.0703		1.18507	-0.22908	1.18402	-0.35093		1.18505	-0.1261	1.18403	-0.35873
1.18391	-0.46251	1.18291	-0.48031		1.18403	-0.29736	1.18307	-0.07362		1.18405	-0.24803	1.18303	-0.36665		1.18404	-0.14523	1.18304	-0.3764
1.18288	-0.47812	1.18193	-0.49562		1.18303	-0.31638	1.18204	-0.07667		1.18305	-0.26627	1.18204	-0.38531		1.18305	-0.166	1.18203	-0.39317
1.18191	-0.49351	1.18064	-0.51231		1.18203	-0.33369	1.18102	-0.08022		1.18204	-0.28574	1.18104	-0.40304		1.18205	-0.18628	1.18101	-0.41102
1.18061	-0.51259	1.17934	-0.52547		1.18104	-0.35002	1.18006	-0.0842		1.18104	-0.30216	1.18003	-0.42082		1.18108	-0.20557	1.18002	-0.42929
1.17934	-0.51978	1.17834	-0.54459		1.18004	-0.36827	1.17901	-0.08732		1.18004	-0.32217	1.17902	-0.43683		1.18005	-0.22631	1.179	-0.44692
1.17837	-0.53855	1.17736	-0.5624		1.17901	-0.3858	1.17804	-0.09002		1.17903	-0.3383	1.17802	-0.45213		1.17905	-0.24568	1.17802	-0.46035
1.17734	-0.55757	1.17635	-0.57969		1.17803	-0.39747	1.17702	-0.09316		1.17805	-0.35448	1.17701	-0.46894		1.17803	-0.26179	1.17702	-0.47701
1.17635	-0.57447	1.17535	-0.59581		1.17705	-0.41039	1.17603	-0.09605		1.17701	-0.37333	1.17603	-0.48426		1.17704	-0.28027	1.176	-0.49251
1.17535	-0.5892	1.17435	-0.61378		1.17603	-0.42748	1.17474	-0.09964		1.17602	-0.39041	1.17503	-0.50028		1.17605	-0.29779	1.17472	-0.51001
1.17435	-0.60449	1.17335	-0.62995		1.17502	-0.45157	1.17348	-0.10124		1.17504	-0.40738	1.17373	-0.51558		1.17506	-0.31687	1.17345	-0.52219
1.17334	-0.62247	1.17236	-0.6458		1.17402	-0.45861	1.17246	-0.10525		1.17402	-0.42414	1.17246	-0.5295		1.17402	-0.33545	1.17246	-0.54019
1.17237	-0.63483	1.17137	-0.66237		1.17303	-0.47658	1.17148	-0.10841		1.17303	-0.44142	1.17149	-0.54787		1.17304	-0.35625	1.17145	-0.55798
1.17136	-0.65511	1.17034	-0.67966		1.17203	-0.50018	1.17047	-0.11211		1.17203	-0.45871	1.17048	-0.56657		1.17203	-0.37298	1.17044	-0.57484
1.17035	-0.66914	1.16935	-0.69501		1.17074	-0.51438	1.16948	-0.11531		1.17103	-0.47521	1.16949	-0.58336		1.17104	-0.38983	1.16948	-0.59237
1.16935	-0.68538	1.16834	-0.71132		1.16949	-0.52291	1.16848	-0.11818		1.17004	-0.48397	1.16847	-0.59962		1.17001	-0.40799	1.16848	-0.60723
1.16836	-0.70154	1.16735	-0.72493		1.16846	-0.54024	1.16749	-0.12119		1.16903	-0.49877	1.16748	-0.61613		1.16904	-0.42615	1.16746	-0.62459
1.16737	-0.71966	1.16635	-0.74044		1.16748	-0.55838	1.16647	-0.12426		1.16777	-0.5138	1.16646	-0.63123		1.16805	-0.44305	1.16644	-0.63985
1.16636	-0.73189	1.16535	-0.75744		1.16648	-0.57361	1.16548	-0.12737		1.16647	-0.5322	1.16547	-0.64831		1.16705	-0.46038	1.16545	-0.65458
1.16537	-0.74776	1.16434	-0.77737		1.16547	-0.5911	1.16448	-0.13045		1.16548	-0.55625	1.16447	-0.66499		1.16603	-0.47815	1.16447	-0.66992
1.16435	-0.7681	1.16337	-0.79084		1.16448	-0.60703	1.1635	-0.13338		1.16446	-0.57755	1.16346	-0.67999		1.16502	-0.49318	1.16346	-0.68533
1.16335	-0.78265	1.16235	-0.80601		1.16349	-0.62268	1.16248	-0.1366		1.16349	-0.59698	1.16246	-0.69435		1.16372	-0.51229	1.16248	-0.70146
1.16238	-0.79878	1.16135	-0.81954		1.16248	-0.63828	1.16149	-0.13939		1.16248	-0.61288	1.16145	-0.70968		1.16249	-0.52359	1.16148	-0.71727
1.16137	-0.81553	1.16036	-0.83405		1.16148	-0.65474	1.16048	-0.1426		1.16147	-0.62657	1.16046	-0.72634		1.16149	-0.54321	1.16048	-0.73436
1.16038	-0.83472	1.15936	-0.8498		1.16049	-0.6698	1.15947	-0.14603		1.16046	-0.64393	1.15948	-0.74184		1.16048	-0.56347	1.15947	-0.75127
1.15936	-0.84884	1.15837	-0.86514		1.15948	-0.68412	1.15847	-0.14888		1.15946	-0.65961	1.15848	-0.75738		1.15947	-0.58443	1.15846	-0.76599
1.15838	-0.86167	1.15737	-0.88233		1.15848	-0.69993	1.15749	-0.15211		1.15846	-0.67582	1.15747	-0.7742		1.15847	-0.60055	1.15748	-0.78187
1.15739	-0.87751	1.15638	-0.89642		1.15749	-0.71692	1.15648	-0.15512		1.15747	-0.6905	1.15648	-0.78879		1.15748	-0.6171	1.15651	-0.7958
1.15639	-0.89341	1.15537	-0.91233		1.1565	-0.73154	1.1555	-0.15774		1.15648	-0.70754	1.15548	-0.8047		1.15651	-0.63366	1.15549	-0.74752
1.1554	-0.90469	1.15437	-0.93068		1.15551	-0.74661	1.1545	-0.16129		1.15549	-0.72252	1.15447	-0.82278		1.15548	-0.64959	1.15448	-0.7626
1.15437	-0.92087	1.15337	-0.94568		1.1545	-0.76419	1.15349	-0.16438		1.15448	-0.73638	1.15347	-0.83787		1.15448	-0.66794	1.15349	-0.79601
1.15337	-0.93548	1.15237	-0.96276		1.15348	-0.78062	1.15249	-0.16694		1.15346	-0.75245	1.15249	-0.85307		1.15349	-0.68611	1.15249	-0.83447
1.15239	-0.94984	1.15138	-0.97865		1.15248	-0.79407	1.15147	-0.17019		1.15249	-0.76224	1.15149	-0.86797		1.15249	-0.70344	1.15149	-0.86021
1.15139	-0.96677	1.15037	-0.99292		1.15148	-0.81068	1.15047	-0.17295		1.1515	-0.77493	1.1505	-0.88277		1.1515	-0.71834	1.15049	-0.87875
1.15039	-0.98345	1.14937	-1.00338		1.15048	-0.8252	1.14951	-0.17591		1.1505	-0.78296	1.14949	-0.8993		1.1505	-0.73479	1.14949	-0.89676
1.14941	-0.99794	1.14837	-1.01559		1.14948	-0.8407	1.14848	-0.17919		1.14948	-0.80398	1.14848	-0.91775		1.14949	-0.7519	1.14847	-0.91437
1.1484	-1.01309	1.14737	-1.04161		1.14846	-0.85665	1.14747	-0.1826		1.14849	-0.82401	1.14747	-0.93278		1.14849	-0.76887	1.14748	-0.93062
1.14739	-1.02997	1.14637	-1.0485		1.14748	-0.87193	1.14647	-0.18556		1.14748	-0.84595	1.14649	-0.94732		1.14751	-0.78542	1.14646	-0.94637
1.14636	-1.04627	1.14537	-1.0619		1.14649	-0.88862	1.14547	-0.18844		1.14647	-0.86223	1.14548	-0.96184		1.14649	-0.80171	1.14548	-0.96212
1.14538	-1.06212	1.14436	-1.08105		1.14548	-0.90366	1.14448	-0.19158		1.14547	-0.8807	1.14449	-0.97888		1.14548	-0.81968	1.14447	-0.98167
1.14437	-1.07899	1.14337	-1.10001		1.14449	-0.91847	1.14347	-0.19428		1.14448	-0.90011	1.14349	-0.99578		1.14448	-0.83729	1.14349	-0.99796
1.14337	-1.09545	1.14238	-1.11719		1.14349	-0.9343	1.14246	-0.19728		1.14347	-0.91791	1.14251	-1.0109		1.14348	-0.85414	1.14248	-1.01391
1.14238	-1.11111	1.14139	-1.13145		1.14251	-0.95033	1.14147	-0.20064		1.14247	-0.93468	1.14149	-1.02913		1.14248	-0.87088	1.14147	-1.03223
1.14138	-1.12943	1.14037	-1.15117		1.1415	-0.96621	1.14048	-0.20356		1.14147	-0.95528	1.14047	-1.04543		1.14149	-0.88763	1.14046	-1.04792
1.14039	-1.14644	1.13938	-1.17106		1.14049	-0.98308	1.1395	-0.20649		1.14047	-0.97936	1.13949	-1.06055		1.14048	-0.90403	1.13948	-1.06292
1.13939	-1.16093	1.13838	-1.18828		1.13949	-0.99633	1.13847	-0.20978		1.13949	-0.9804	1.13849	-1.0755		1.13949	-0.92005	1.13848	-1.07934
1.13837	-1.17634	1.13737	-1.20209		1.13847	-1.01366	1.13747	-0.21312		1.13848	-0.98662	1.13747	-1.09271		1.13847	-0.93753	1.13748	-1.09543
1.13739	-1.19154	1.13638	-1.21736		1.13749	-1.0304	1.13648	-0.21622		1.13748	-1.002	1.13648	-1.10844		1.13747	-0.95591	1.13648	-1.11234
1.13638	-1.20788	1.13537	-1.23627		1.13648	-1.04598	1.13549	-0.21938		1.13648	-1.02286	1.13551	-1.12407		1.13649	-0.97196	1.13547	-1.12899
1.1354	-1.22622	1.13437	-1.25218		1.1355	-1.06308	1.13448	-0.22256		1.13547	-1.04582	1.13448	-1.14055		1.13549	-0.9878	1.13447	-1.14611
1.13438	-1.24244	1.13336	-1.2672		1.1345	-1.07788	1.13348	-0.22571		1.13448	-1.06794	1.13349	-1.15632		1.13449	-1.00495	1.13348	-1.16133
1.1334	-1.25856	1.13238	-1.28372		1.1335	-1.09404	1.1325	-0.22902		1.13349	-1.08823	1.1325	-1.17226		1.13349	-1.02357	1.1325	-1.17789
1.13239	-1.27581	1.13137	-1.30106		1.13248	-1.11102	1.13149	-0.23205		1.13248	-1.11814	1.1315	-1.192		1.13249	-1.0403	1.1315	-1.1939
1.1314	-1.29162	1.13037	-1.31855		1.13149	-1.12808	1.13049	-0.23548		1.13147	-1.11922	1.13049	-1.21203		1.13149	-1.05654	1.13047	-1.21025
1.13038	-1.30935	1.12938	-1.33369		1.13048	-1.14459	1.1295	-0.23896		1.13049	-1.11671	1.12947	-1.22758		1.1305	-1.07405	1.12949	-1.22659
1.12938	-1.32759	1.12839	-1.35693		1.12949	-1.16215	1.1285	-0.24244		1.1295	-1.13683	1.12848	-1.24362		1.12949	-1.09242	1.1285	-1.24589
1.12839	-1.34826	1.12734	-1.37287		1.1285	-1.18034	1.12748	-0.24569		1.12851	-1.16097	1.12747	-1.2609		1.12849	-1.11301	1.12749	-1.26117
1.12736	-1.36291	1.12635	-1.38714		1.12749	-1.19711	1.12648	-0.24879		1.1275	-1.18188	1.12647	-1.27758		1.12749	-1.13141	1.12648	-1.27839
1.12638	-1.38025	1.12537	-1.40402		1.12649	-1.2125	1.12548	-0.25198		1.12649	-1.20085	1.12549	-1.29341		1.12647	-1.14659	1.12549	-1.29497
1.12538	-1.39548	1.12437	-1.42187		1.12549	-1.22994	1.12449	-0.25536		1.1255	-1.21956	1.12447	-1.31039		1.12548	-1.16279	1.12448	-1.31302
1.12438	-1.41442	1.12336	-1.43826		1.12447	-1.24712	1.1235	-0.25862		1.12449	-1.23716	1.12348	-1.32802		1.1245	-1.18076	1.12351	-1.32967
1.12339	-1.42955	1.12236	-1.45679		1.1235	-1.26251	1.12248	-0.26244		1.12349	-1.25583	1.12249	-1.34745		1.12348	-1.19842	1.12248	-1.3489
1.12239	-1.44991	1.12137	-1.47479		1.12248	-1.2812	1.1215	-0.26581		1.1225	-1.27372	1.12149	-1.36367		1.12249	-1.21731	1.1215	-1.36593
1.12139	-1.46848	1.12037	-1.49167		1.12148	-1.29887	1.12049	-0.26916		1.1215	-1.29268	1.12048	-1.3811		1.1215	-1.2376	1.1205	-1.38335
1.12037	-1.48683	1.11938	-1.51155		1.12049	-1.31519	1.11948	-0.27249		1.12051	-1.3082	1.11951	-1.39904		1.12047	-1.25353	1.11948	-1.40138
1.11938	-1.50423	1.11838	-1.52768		1.11948	-1.3329	1.11847	-0.27587		1.1195	-1.32606	1.11849	-1.41713		1.11947	-1.27235	1.11851	-1.41931
1.11839	-1.52167	1.1174	-1.54404		1.1185	-1.34908	1.11749	-0.27955		1.11849	-1.34411	1.11748	-1.43579		1.11849	-1.2902	1.11751	-1.43869
1.1174	-1.53932	1.11639	-1.56223		1.1175	-1.36684	1.1165	-0.28296		1.11749	-1.36283	1.11651	-1.45214		1.11748	-1.30854	1.11651	-1.45707
1.11639	-1.55731	1.11539	-1.57738		1.1165	-1.38464	1.11551	-0.28605		1.11652	-1.38214	1.11549	-1.46854		1.11649	-1.32357	1.11549	-1.4766
1.11541	-1.57411	1.11438	-1.59869		1.11552	-1.40145	1.11451	-0.28985		1.1155	-1.39974	1.11449	-1.48727		1.1155	-1.3405	1.11451	-1.49387
1.1144	-1.59372	1.11338	-1.61852		1.11451	-1.4215	1.1135	-0.29333		1.11451	-1.41938	1.11352	-1.50594		1.11452	-1.3604	1.11351	-1.51156
1.11343	-1.61392	1.11238	-1.63802		1.11351	-1.44014	1.11251	-0.29704		1.11351	-1.43688	1.11251	-1.52488		1.1135	-1.38107	1.11252	-1.52945
1.11242	-1.63256	1.1114	-1.65528		1.11252	-1.45653	1.1115	-0.30097		1.11252	-1.45672	1.11151	-1.54414		1.11252	-1.40107	1.1115	-1.54844
1.11139	-1.65253	1.11041	-1.67136		1.11151	-1.47424	1.11051	-0.30471		1.11152	-1.47524	1.1105	-1.56152		1.11152	-1.4172	1.11051	-1.56625
1.11043	-1.67169	1.10941	-1.69092		1.11053	-1.49174	1.10952	-0.30829		1.11052	-1.49374	1.10949	-1.58141		1.11052	-1.42844	1.10952	-1.58765
1.10941	-1.69319	1.10837	-1.70615		1.10951	-1.51323	1.10851	-0.31218		1.10951	-1.51314	1.1085	-1.6024		1.10953	-1.44914	1.10851	-1.60702
1.10842	-1.71299	1.10741	-1.72685		1.10852	-1.53377	1.10751	-0.31559		1.10853	-1.53035	1.1075	-1.62063		1.1085	-1.47222	1.10751	-1.62531
1.10741	-1.73062	1.1064	-1.74991		1.10752	-1.55044	1.10651	-0.31944		1.10752	-1.54519	1.1065	-1.64085		1.1075	-1.49334	1.10649	-1.64427
1.10641	-1.74974	1.10539	-1.76994		1.10651	-1.57008	1.10551	-0.32299		1.10652	-1.56577	1.1055	-1.65874		1.1065	-1.51539	1.10551	-1.66474
1.10542	-1.77055	1.1044	-1.79474		1.10551	-1.58873	1.10452	-0.32657		1.10552	-1.58839	1.10449	-1.67817		1.10551	-1.53516	1.1045	-1.68357
1.10442	-1.79105	1.10339	-1.81678		1.10451	-1.60911	1.10349	-0.33094		1.10453	-1.60896	1.10351	-1.69975		1.10452	-1.55325	1.1035	-1.70397
1.1034	-1.81512	1.1024	-1.83686		1.1035	-1.62906	1.10252	-0.33502		1.10351	-1.62654	1.1025	-1.72097		1.10352	-1.57531	1.1025	-1.7266
1.1024	-1.83712	1.10139	-1.85715		1.1025	-1.65001	1.10152	-0.33873		1.10251	-1.64834	1.10149	-1.74297		1.10249	-1.59838	1.1015	-1.7473
1.10141	-1.85595	1.10039	-1.88083		1.10151	-1.66914	1.10051	-0.34313		1.10152	-1.66726	1.1005	-1.76142		1.10151	-1.61791	1.1005	-1.76808
1.10037	-1.87654	1.0994	-1.90506		1.1005	-1.68852	1.0995	-0.3468		1.10051	-1.68816	1.09952	-1.78141		1.10051	-1.63758	1.09951	-1.78776
1.09941	-1.89766	1.09838	-1.9207		1.09949	-1.708	1.09849	-0.35102		1.0995	-1.71627	1.0985	-1.80206		1.09951	-1.65545	1.0985	-1.80815
1.0984	-1.91649	1.0974	-1.939		1.09852	-1.72789	1.0975	-0.35472		1.09852	-1.73641	1.09749	-1.82097		1.09849	-1.67485	1.09751	-1.82927
1.09739	-1.93809	1.09639	-1.95865		1.0975	-1.74693	1.09649	-0.35905		1.09751	-1.75616	1.09649	-1.84343		1.09751	-1.69612	1.09649	-1.85159
1.0964	-1.95967	1.09539	-1.98178		1.09649	-1.77008	1.09551	-0.36311		1.09651	-1.77195	1.09551	-1.86513		1.09651	-1.71778	1.0955	-1.87184
1.0954	-1.98084	1.0944	-2.00569		1.0955	-1.79082	1.09451	-0.36719		1.09551	-1.78195	1.09449	-1.88691		1.09553	-1.73921	1.0945	-1.89273
1.0944	-2.00269	1.09342	-2.03033		1.09451	-1.81209	1.0935	-0.37165		1.0945	-1.79919	1.09349	-1.90876		1.09451	-1.76118	1.09349	-1.9168
1.09341	-2.02434	1.09238	-2.0521		1.09352	-1.83342	1.09251	-0.37612		1.09351	-1.82419	1.0925	-1.93053		1.09352	-1.78485	1.0925	-1.93875
1.09239	-2.04763	1.0914	-2.06979		1.09248	-1.85451	1.09151	-0.37998		1.09251	-1.84798	1.0915	-1.95184		1.09252	-1.80619	1.09149	-1.95896
1.09142	-2.06874	1.09042	-2.09426		1.0915	-1.87634	1.0905	-0.3845		1.09152	-1.87142	1.09051	-1.97717		1.09152	-1.82638	1.0905	-1.98234
1.09041	-2.09061	1.0894	-2.11958		1.09048	-1.89909	1.08952	-0.38861		1.09051	-1.89608	1.0895	-1.99876		1.09052	-1.8506	1.08948	-2.00474
1.08941	-2.11371	1.08838	-2.14203		1.08951	-1.92011	1.08852	-0.39295		1.08952	-1.92012	1.0885	-2.02058		1.0895	-1.87192	1.08849	-2.02673
1.0884	-2.13374	1.08741	-2.16616		1.08851	-1.93968	1.08752	-0.39753		1.08852	-1.94607	1.08751	-2.04374		1.0885	-1.89337	1.08748	-2.05004
1.08741	-2.15262	1.08641	-2.19231		1.0875	-1.96276	1.08652	-0.40222		1.0875	-1.97373	1.08651	-2.06687		1.08752	-1.91652	1.0865	-2.07516
1.08642	-2.17434	1.0854	-2.21842		1.0865	-1.98688	1.0855	-0.40669		1.08652	-1.99855	1.08552	-2.0905		1.08651	-1.94115	1.0855	-2.09674
1.08543	-2.19857	1.08441	-2.2404		1.08548	-2.0096	1.08449	-0.41141		1.08551	-2.02816	1.0845	-2.11512		1.08552	-1.96258	1.08451	-2.11887
1.0844	-2.22571	1.08339	-2.2626		1.08449	-2.03242	1.0835	-0.4161		1.08451	-2.05439	1.08351	-2.14034		1.08452	-1.98452	1.08348	-2.14467
1.08341	-2.25059	1.0824	-2.287		1.08351	-2.05403	1.08249	-0.42069		1.0835	-2.07538	1.08252	-2.16455		1.08353	-2.00926	1.08249	-2.16949
1.08243	-2.27415	1.0814	-2.30922		1.08251	-2.07733	1.0815	-0.42522		1.0825	-2.09686	1.08152	-2.18767		1.08254	-2.03456	1.0815	-2.1941
1.08142	-2.2986	1.08041	-2.33433		1.08152	-2.09941	1.0805	-0.42976		1.08151	-2.11822	1.0805	-2.21216		1.08152	-2.05676	1.08048	-2.21774
1.08042	-2.3251	1.07942	-2.35998		1.0805	-2.1241	1.0795	-0.43471		1.0805	-2.14151	1.07952	-2.23977		1.08053	-2.08065	1.0795	-2.24309
1.07941	-2.35031	1.07841	-2.38941		1.07952	-2.14964	1.07852	-0.43955		1.0795	-2.1603	1.07852	-2.26395		1.07952	-2.10875	1.07851	-2.26733
1.07842	-2.37362	1.07742	-2.42091		1.07854	-2.17258	1.0775	-0.44479		1.07853	-2.18302	1.07751	-2.29249		1.07854	-2.13463	1.07749	-2.29431
1.07742	-2.40351	1.07642	-2.4463		1.07752	-2.19979	1.07651	-0.44973		1.07752	-2.21166	1.0765	-2.31903		1.07752	-2.16188	1.07651	-2.32001
1.0764	-2.4283	1.07541	-2.47104		1.07653	-2.22453	1.07551	-0.45439		1.07653	-2.24179	1.07551	-2.34344		1.07653	-2.18542	1.07552	-2.34182
1.07542	-2.45137	1.07441	-2.49547		1.07554	-2.24843	1.07452	-0.45956		1.07554	-2.26973	1.07451	-2.36898		1.07555	-2.21016	1.07451	-2.3689
1.07442	-2.47775	1.07343	-2.51999		1.07452	-2.27364	1.07352	-0.46467		1.07451	-2.29326	1.07352	-2.39356		1.07454	-2.23702	1.07351	-2.3963
1.07342	-2.50356	1.07243	-2.54307		1.07352	-2.29682	1.07252	-0.46976		1.07353	-2.31478	1.07252	-2.41996		1.07354	-2.26174	1.07251	-2.42379
1.07241	-2.53062	1.07144	-2.56689		1.07254	-2.32364	1.07152	-0.4755		1.07253	-2.3438	1.07152	-2.44904		1.07253	-2.28897	1.07152	-2.45133
1.07143	-2.55863	1.07044	-2.6034		1.07153	-2.35139	1.07052	-0.48057		1.07152	-2.37149	1.07053	-2.47622		1.07155	-2.31333	1.07049	-2.47836
1.07044	-2.58668	1.06942	-2.63185		1.07052	-2.37783	1.06955	-0.48567		1.07052	-2.39054	1.06951	-2.50403		1.07052	-2.34094	1.06951	-2.50538
1.0694	-2.61347	1.06842	-2.66027		1.06954	-2.40501	1.06852	-0.49135		1.06952	-2.41598	1.06852	-2.53265		1.06955	-2.36734	1.06852	-2.53353
1.06843	-2.64162	1.06742	-2.68792		1.06851	-2.43196	1.06752	-0.49691		1.06852	-2.4491	1.06753	-2.55948		1.06852	-2.39411	1.06753	-2.56236
1.06743	-2.67009	1.0664	-2.72048		1.06752	-2.45781	1.06652	-0.50246		1.06753	-2.47558	1.0665	-2.58557		1.06752	-2.4215	1.06651	-2.59237
1.06642	-2.70037	1.06541	-2.75159		1.06652	-2.48598	1.06553	-0.50818		1.06652	-2.50394	1.06551	-2.6178		1.06653	-2.44975	1.06551	-2.62012
1.06544	-2.72944	1.06443	-2.777		1.06552	-2.51537	1.06451	-0.51332		1.06551	-2.53318	1.06451	-2.64673		1.06551	-2.47944	1.06451	-2.6486
1.06442	-2.75734	1.06342	-2.8087		1.06452	-2.54271	1.06352	-0.51867		1.06453	-2.56017	1.06352	-2.6793		1.06454	-2.50724	1.06353	-2.67776
1.06342	-2.78553	1.06245	-2.83621		1.06354	-2.56935	1.06255	-0.52461		1.06354	-2.5886	1.06254	-2.70549		1.06353	-2.5354	1.06252	-2.70781
1.06242	-2.81567	1.06144	-2.85972		1.06251	-2.5985	1.06152	-0.53094		1.06254	-2.61664	1.06152	-2.74256		1.06255	-2.56425	1.0615	-2.73918
1.06143	-2.84765	1.06044	-2.8865		1.06153	-2.62725	1.06053	-0.53677		1.06153	-2.64454	1.06053	-2.77375		1.06155	-2.5949	1.06053	-2.76978
1.06042	-2.87865	1.05942	-2.9216		1.06052	-2.65551	1.05954	-0.54248		1.06054	-2.67659	1.05951	-2.80255		1.06054	-2.62706	1.05953	-2.80036
1.05943	-2.90899	1.05843	-2.95581		1.05953	-2.68491	1.05852	-0.54872		1.05956	-2.70607	1.05852	-2.83277		1.05954	-2.65605	1.05853	-2.83341
1.05842	-2.9404	1.05743	-2.98813		1.05855	-2.71682	1.05752	-0.55496		1.05852	-2.73887	1.05753	-2.86434		1.05854	-2.68946	1.05753	-2.86666
1.05744	-2.9724	1.05642	-3.02176		1.05753	-2.74843	1.05654	-0.56105		1.05753	-2.76575	1.05652	-2.89463		1.05754	-2.71787	1.05653	-2.899
1.05644	-3.00536	1.05545	-3.05688		1.05651	-2.77876	1.05554	-0.56735		1.05654	-2.79806	1.05553	-2.92699		1.05655	-2.74892	1.05553	-2.93026
1.05544	-3.04116	1.05444	-3.09002		1.05553	-2.80956	1.05454	-0.5735		1.05553	-2.8327	1.05454	-2.95828		1.05556	-2.78085	1.05453	-2.96319
1.05444	-3.07463	1.05345	-3.12555		1.05453	-2.84146	1.05353	-0.58027		1.05453	-2.86594	1.05351	-2.99237		1.05454	-2.8121	1.05352	-2.99747
1.05344	-3.10873	1.05243	-3.16077		1.05353	-2.87255	1.05255	-0.58693		1.05354	-2.89805	1.05252	-3.02455		1.05355	-2.84342	1.05253	-3.03205
1.05244	-3.14324	1.0514	-3.19765		1.05253	-2.90579	1.05152	-0.59363		1.05253	-2.93086	1.05152	-3.06154		1.05256	-2.87789	1.05153	-3.06736
1.05143	-3.17962	1.05042	-3.23148		1.05152	-2.94183	1.05054	-0.60023		1.05154	-2.96413	1.05053	-3.09506		1.05155	-2.91448	1.05053	-3.10292
1.05043	-3.21137	1.04943	-3.26278		1.05053	-2.97524	1.04951	-0.60681		1.05056	-2.99458	1.04951	-3.12936		1.05054	-2.94936	1.04952	-3.13674
1.04941	-3.24831	1.04846	-3.29707		1.04953	-3.00747	1.04853	-0.61366		1.04953	-3.03034	1.04852	-3.16418		1.04955	-2.98315	1.04853	-3.17163
1.04841	-3.28499	1.04743	-3.33253		1.04852	-3.04125	1.04753	-0.62058		1.04855	-3.06761	1.04752	-3.20018		1.04852	-3.01805	1.04751	-3.20673
1.04744	-3.32181	1.04644	-3.36868		1.04751	-3.07541	1.04654	-0.62748		1.04752	-3.10391	1.04652	-3.23586		1.04754	-3.05255	1.04653	-3.2436
1.04643	-3.35911	1.04543	-3.40646		1.0465	-3.11023	1.04551	-0.63474		1.04654	-3.13697	1.04551	-3.27521		1.04657	-3.08676	1.04552	-3.28232
1.0454	-3.39654	1.04441	-3.4439		1.04552	-3.14646	1.04451	-0.64191		1.04554	-3.16867	1.04452	-3.31269		1.04556	-3.12433	1.0445	-3.32134
1.04442	-3.43402	1.04345	-3.48165		1.0445	-3.182	1.04354	-0.64909		1.04454	-3.20991	1.04353	-3.34913		1.04456	-3.16177	1.04353	-3.35891
1.04343	-3.47037	1.04243	-3.52152		1.04352	-3.21844	1.04252	-0.65668		1.04354	-3.2459	1.0425	-3.38782		1.04357	-3.19818	1.04253	-3.40029
1.0424	-3.51012	1.04143	-3.56182		1.04251	-3.25629	1.04152	-0.66402		1.04253	-3.28451	1.04153	-3.42627		1.04255	-3.23862	1.04151	-3.43849
1.04142	-3.54942	1.04043	-3.60151		1.04153	-3.2912	1.04052	-0.6716		1.04153	-3.31903	1.0405	-3.4639		1.04155	-3.27705	1.04052	-3.47952
1.04042	-3.58833	1.03944	-3.64311		1.04053	-3.32902	1.03952	-0.67953		1.04053	-3.35454	1.03951	-3.5037		1.04055	-3.31539	1.03952	-3.52053
1.03943	-3.62833	1.03844	-3.6837		1.03953	-3.3663	1.03853	-0.68711		1.03953	-3.39425	1.03852	-3.54256		1.03954	-3.35591	1.03854	-3.55964
1.03843	-3.67012	1.03746	-3.72382		1.03853	-3.40467	1.03754	-0.69456		1.03857	-3.43364	1.03751	-3.5827		1.03854	-3.39352	1.03751	-3.60134
1.03743	-3.71086	1.03643	-3.76565		1.03753	-3.44503	1.03653	-0.70301		1.03757	-3.47677	1.03651	-3.62486		1.03755	-3.4327	1.03653	-3.64386
1.03646	-3.75242	1.03548	-3.81001		1.03654	-3.48382	1.03554	-0.71104		1.03655	-3.52078	1.03553	-3.66459		1.03656	-3.47451	1.03554	-3.6848
1.03544	-3.79304	1.03444	-3.855		1.03554	-3.52345	1.03453	-0.71933		1.03556	-3.5595	1.03452	-3.70838		1.03557	-3.51487	1.03456	-3.72634
1.03444	-3.83783	1.03345	-3.89881		1.03454	-3.5639	1.03355	-0.7275		1.03456	-3.60183	1.03354	-3.752		1.03457	-3.5565	1.03355	-3.76876
1.03345	-3.88277	1.03245	-3.94301		1.03355	-3.60482	1.03255	-0.736		1.03356	-3.64243	1.03252	-3.79306		1.03356	-3.59882	1.03255	-3.81271
1.03243	-3.92777	1.03144	-3.98879		1.03254	-3.64654	1.03155	-0.74435		1.03256	-3.68271	1.03153	-3.83583		1.03255	-3.64337	1.03157	-3.85692
1.03145	-3.97023	1.03045	-4.03397		1.03153	-3.68889	1.03052	-0.75256		1.03154	-3.72127	1.03054	-3.88026		1.03153	-3.68658	1.03055	-3.90051
1.03044	-4.01478	1.02944	-4.08205		1.03055	-3.73068	1.02953	-0.76146		1.03056	-3.76396	1.02952	-3.92661		1.03055	-3.7307	1.02954	-3.94742
1.02944	-4.05787	1.02846	-4.12871		1.02955	-3.77317	1.02854	-0.77052		1.02953	-3.80973	1.02852	-3.97232		1.02955	-3.77333	1.02853	-3.99432
1.02843	-4.10767	1.02747	-4.17721		1.02853	-3.81802	1.02754	-0.77932		1.02855	-3.8546	1.02754	-4.01845		1.02854	-3.82012	1.02755	-4.03976
1.02742	-4.15544	1.02645	-4.22847		1.02754	-3.86115	1.02654	-0.78861		1.02756	-3.89904	1.02653	-4.06536		1.02755	-3.86358	1.02656	-4.08745
1.02644	-4.20322	1.02545	-4.27839		1.02653	-3.90828	1.02553	-0.79813		1.02654	-3.94731	1.02553	-4.11482		1.02654	-3.91103	1.02553	-4.1379
1.02542	-4.24991	1.02446	-4.3282		1.02556	-3.95401	1.02456	-0.80712		1.02555	-3.99541	1.02454	-4.16127		1.02553	-3.95986	1.02454	-4.18525
1.02444	-4.29669	1.02344	-4.38155		1.02453	-3.99835	1.02355	-0.81669		1.02454	-4.0405	1.02351	-4.21		1.02454	-4.00607	1.02354	-4.23476
1.02343	-4.35054	1.02244	-4.4323		1.02354	-4.04425	1.02254	-0.82604		1.02354	-4.08774	1.02254	-4.25756		1.02356	-4.05423	1.02254	-4.28226
1.02242	-4.39914	1.02147	-4.48147		1.02255	-4.08934	1.02155	-0.83574		1.02255	-4.13669	1.02154	-4.3076		1.02257	-4.10227	1.02153	-4.3344
1.02143	-4.44939	1.02044	-4.53257		1.02155	-4.13994	1.02054	-0.84528		1.02156	-4.18601	1.02054	-4.35959		1.02156	-4.15386	1.02055	-4.38352
1.02043	-4.50127	1.01944	-4.58534		1.02054	-4.18688	1.01954	-0.85506		1.02054	-4.23367	1.01955	-4.40804		1.02056	-4.20313	1.01955	-4.43635
1.01944	-4.5529	1.01843	-4.63558		1.01953	-4.23623	1.01853	-0.86498		1.01956	-4.28473	1.01854	-4.45868		1.01955	-4.25212	1.01855	-4.48735
1.01843	-4.60296	1.01744	-4.69322		1.01855	-4.28432	1.01753	-0.87482		1.01855	-4.33456	1.01753	-4.51027		1.01855	-4.30425	1.01754	-4.53731
1.0174	-4.65644	1.01643	-4.74744		1.01753	-4.33448	1.01655	-0.88488		1.01755	-4.38381	1.01653	-4.56354		1.01755	-4.35482	1.01655	-4.59077
1.01643	-4.70567	1.01545	-4.80103		1.01654	-4.38398	1.01555	-0.89566		1.01656	-4.43417	1.01554	-4.61753		1.01657	-4.40792	1.01554	-4.64463
1.01545	-4.75798	1.01442	-4.85249		1.01555	-4.43556	1.01455	-0.90584		1.01555	-4.48885	1.01454	-4.67129		1.01557	-4.46061	1.01455	-4.69902
1.01446	-4.81231	1.01345	-4.90726		1.01456	-4.48709	1.01356	-0.91611		1.01457	-4.54385	1.01354	-4.72428		1.01457	-4.51274	1.01357	-4.75256
1.01346	-4.86786	1.01246	-4.96414		1.01354	-4.53787	1.01255	-0.92665		1.01357	-4.59577	1.01255	-4.77887		1.01358	-4.56428	1.01255	-4.80649
1.01247	-4.92548	1.01146	-5.02041		1.01255	-4.58832	1.01156	-0.93743		1.01256	-4.65347	1.01156	-4.83478		1.01256	-4.61778	1.01158	-4.86048
1.01148	-4.98074	1.01046	-5.07853		1.01156	-4.64205	1.01057	-0.9484		1.01157	-4.7107	1.01054	-4.89152		1.01158	-4.67143	1.01059	-4.9183
1.01046	-5.04123	1.00947	-5.1374		1.01056	-4.69531	1.00954	-0.95904		1.01056	-4.76496	1.00955	-4.94694		1.01057	-4.72579	1.00957	-4.9754
1.00946	-5.10119	1.00846	-5.19795		1.00957	-4.7494	1.00855	-0.9701		1.00958	-4.8183	1.00853	-5.00238		1.00956	-4.78211	1.00856	-5.0337
1.00846	-5.16016	1.00715	-5.25844		1.00857	-4.80321	1.00755	-0.98175		1.00856	-4.87023	1.00755	-5.0606		1.00859	-4.83547	1.00756	-5.09329
1.00745	-5.21707	1.00586	-5.32175		1.00756	-4.85946	1.00654	-0.99314		1.00755	-4.92456	1.00655	-5.12042		1.00756	-4.89363	1.00655	-5.15215
1.00616	-5.26922	1.00486	-5.38392		1.00657	-4.91477	1.00557	-1.00477		1.00658	-4.98182	1.00555	-5.17915		1.00656	-4.95017	1.00556	-5.2119
1.00486	-5.34016	1.00387	-5.44705		1.00557	-4.97218	1.00455	-1.01634		1.00558	-5.04165	1.00426	-5.24405		1.00557	-5.00589	1.00426	-5.26691
1.00386	-5.39707	1.00287	-5.51022		1.00456	-5.02861	1.00326	-1.02897		1.00457	-5.10096	1.00296	-5.29839		1.00457	-5.06519	1.00297	-5.33207
1.00286	-5.4548	1.00187	-5.57333		1.00357	-5.08479	1.00196	-1.03976		1.00358	-5.15474	1.00198	-5.35962		1.00357	-5.1232	1.00197	-5.39522
1.00188	-5.51841	1.00086	-5.63966		1.00256	-5.14322	1.00097	-1.05251		1.00256	-5.21248	1.00097	-5.42482		1.00257	-5.18167	1.00097	-5.45943
1.00088	-5.58736	0.99986	-5.70777		1.00155	-5.20266	0.99997	-1.06499		1.00129	-5.27034	0.99997	-5.48864		1.0013	-5.24755	0.99998	-5.52539
0.99988	-5.65083	0.99887	-5.77221		1.00029	-5.26246	0.99899	-1.07704		0.99999	-5.34457	0.99899	-5.54843		1.00004	-5.30644	0.99898	-5.58649
0.99888	-5.71361	0.99786	-5.84048		0.99898	-5.32467	0.99797	-1.0897		0.99898	-5.41169	0.99799	-5.61038		0.99902	-5.36657	0.99798	-5.64966
0.99787	-5.78041	0.99686	-5.90998		0.99797	-5.38683	0.99697	-1.10178		0.99798	-5.47207	0.99698	-5.67422		0.99802	-5.42883	0.99699	-5.71307
0.99687	-5.84673	0.99587	-5.97525		0.99699	-5.4476	0.99599	-1.11426		0.99699	-5.53231	0.99596	-5.73782		0.99704	-5.48897	0.996	-5.77519
0.99589	-5.91232	0.99488	-6.0442		0.99599	-5.511	0.99498	-1.12658		0.99599	-5.59205	0.99498	-5.80474		0.99603	-5.55068	0.99499	-5.84276
0.99489	-5.97938	0.99387	-6.11432		0.99499	-5.57285	0.99396	-1.13936		0.99498	-5.65869	0.99397	-5.87069		0.99502	-5.61334	0.99399	-5.90739
0.99389	-6.04754	0.99289	-6.1786		0.99398	-5.6372	0.99298	-1.15212		0.99399	-5.72164	0.99297	-5.93649		0.99404	-5.67554	0.99299	-5.97324
0.99286	-6.11741	0.99187	-6.24272		0.99298	-5.70033	0.99198	-1.16497		0.99298	-5.78565	0.992	-6.00118		0.993	-5.74091	0.99198	-6.03855
0.99187	-6.1867	0.99087	-6.31568		0.99198	-5.76134	0.99098	-1.17757		0.99198	-5.84527	0.99099	-6.06754		0.99199	-5.80512	0.99099	-6.10406
0.99088	-6.25393	0.98987	-6.38723		0.99096	-5.82602	0.98996	-1.19061		0.99098	-5.90876	0.98997	-6.13534		0.99101	-5.86716	0.98999	-6.17022
0.98986	-6.32101	0.98886	-6.45493		0.98999	-5.89137	0.98896	-1.20335		0.98997	-5.97605	0.98896	-6.20011		0.98999	-5.93089	0.98897	-6.23604
0.98888	-6.38996	0.98788	-6.52309		0.98898	-5.95371	0.98797	-1.21698		0.98899	-6.04846	0.98796	-6.2678		0.989	-5.99466	0.988	-6.30197
0.98786	-6.45912	0.98687	-6.59449		0.98798	-6.01965	0.98697	-1.2296		0.98797	-6.1134	0.98698	-6.33296		0.98798	-6.06052	0.98698	-6.37084
0.98687	-6.52708	0.98589	-6.66199		0.98698	-6.08375	0.98598	-1.24279		0.98698	-6.17967	0.98595	-6.40131		0.98698	-6.1269	0.98599	-6.43806
0.98588	-6.59576	0.98489	-6.73061		0.98598	-6.1483	0.98498	-1.25611		0.98597	-6.24415	0.98498	-6.46821		0.986	-6.19194	0.98498	-6.50562
0.98487	-6.66715	0.98389	-6.80106		0.98499	-6.21628	0.98397	-1.26909		0.98498	-6.3106	0.98398	-6.53534		0.985	-6.25716	0.98396	-6.573
0.98388	-6.73678	0.98289	-6.87604		0.98397	-6.28219	0.98298	-1.28236		0.98399	-6.37774	0.98299	-6.60259		0.98399	-6.32298	0.98298	-6.64122
0.98287	-6.80765	0.98186	-6.95079		0.98298	-6.34719	0.98196	-1.29597		0.98299	-6.44413	0.98198	-6.67188		0.983	-6.38915	0.98197	-6.70972
0.98186	-6.87879	0.98088	-7.02228		0.98199	-6.41461	0.98098	-1.3092		0.982	-6.51116	0.98098	-6.74192		0.982	-6.45176	0.981	-6.77811
0.98088	-6.95169	0.9799	-7.09571		0.981	-6.48149	0.97996	-1.32309		0.98099	-6.58001	0.97996	-6.80971		0.98101	-6.51883	0.97998	-6.84835
0.97989	-7.02536	0.97886	-7.16987		0.97998	-6.54741	0.97895	-1.33688		0.97998	-6.64659	0.97898	-6.87997		0.97999	-6.59059	0.97897	-6.91747
0.97887	-7.09538	0.97787	-7.24236		0.97899	-6.61417	0.97796	-1.35042		0.97899	-6.71652	0.97798	-6.95023		0.97899	-6.65757	0.97799	-6.98613
0.97788	-7.16744	0.97688	-7.31756		0.97799	-6.68281	0.97696	-1.36399		0.97799	-6.786	0.97697	-7.01963		0.97799	-6.72346	0.97698	-7.05763
0.97688	-7.2429	0.97588	-7.39222		0.97698	-6.75083	0.97598	-1.3777		0.97699	-6.8544	0.97599	-7.08945		0.97696	-6.79218	0.97598	-7.12837
0.97588	-7.31721	0.97487	-7.4701		0.97599	-6.81901	0.97497	-1.39182		0.97599	-6.92314	0.97498	-7.16363		0.97601	-6.86061	0.97498	-7.19858
0.97487	-7.39386	0.97388	-7.54488		0.97498	-6.89038	0.97398	-1.40545		0.97499	-6.99547	0.97398	-7.23297		0.97499	-6.93049	0.974	-7.26718
0.97386	-7.4694	0.97289	-7.6177		0.97398	-6.95744	0.97297	-1.41873		0.97399	-7.06454	0.97298	-7.30312		0.97399	-6.99784	0.973	-7.33484
0.97287	-7.54204	0.97189	-7.6933		0.97299	-7.0262	0.97198	-1.43266		0.97297	-7.13357	0.97198	-7.37406		0.97299	-7.06531	0.97199	-7.40508
0.97187	-7.61832	0.97089	-7.77054		0.972	-7.09492	0.97097	-1.44664		0.97197	-7.20522	0.97098	-7.44602		0.972	-7.13241	0.97099	-7.47587
0.97087	-7.69415	0.96989	-7.84664		0.97099	-7.16526	0.96997	-1.46022		0.97098	-7.27586	0.96997	-7.5172		0.97099	-7.20252	0.96999	-7.5468
0.96987	-7.77129	0.96888	-7.92509		0.96999	-7.23294	0.96898	-1.47455		0.96998	-7.34563	0.96897	-7.58789		0.96998	-7.27125	0.96899	-7.61873
0.96886	-7.84912	0.96787	-8.00227		0.96895	-7.3048	0.96797	-1.48804		0.96897	-7.41567	0.96797	-7.66057		0.96898	-7.3409	0.968	-7.68813
0.96786	-7.92441	0.9669	-8.07883		0.968	-7.37421	0.96699	-1.50182		0.96797	-7.48559	0.96698	-7.73074		0.96799	-7.40959	0.96698	-7.75818
0.96687	-8.00111	0.96589	-8.15345		0.96698	-7.44285	0.96598	-1.516		0.96698	-7.55684	0.96597	-7.80314		0.96701	-7.47955	0.96598	-7.82955
0.96589	-8.07943	0.96489	-8.22905		0.96599	-7.51454	0.96497	-1.5297		0.96597	-7.62634	0.96499	-7.87579		0.966	-7.54868	0.96501	-7.89934
0.96485	-8.1571	0.96386	-8.30838		0.96499	-7.58332	0.96397	-1.5439		0.96499	-7.69536	0.96396	-7.94787		0.965	-7.61828	0.964	-7.97
0.96388	-8.23394	0.96288	-8.38568		0.96399	-7.65457	0.96298	-1.55771		0.96399	-7.76747	0.96296	-8.01953		0.96399	-7.69045	0.96299	-8.04176
0.96288	-8.31258	0.9619	-8.46198		0.96299	-7.72558	0.96198	-1.57091		0.96299	-7.83773	0.96199	-8.08949		0.96298	-7.76015	0.96201	-8.11057
0.96189	-8.3898	0.96091	-8.5405		0.962	-7.79252	0.96101	-1.58503		0.962	-7.90316	0.96102	-8.16157		0.962	-7.8272	0.96102	-8.18152
0.96091	-8.46666	0.95991	-8.62136		0.96103	-7.86283	0.96001	-1.59883		0.96101	-7.9748	0.96	-8.23203		0.96102	-7.89736	0.96005	-8.2515
0.95992	-8.54377	0.95893	-8.69775		0.96003	-7.93318	0.95902	-1.61267		0.96002	-8.04777	0.95902	-8.30432		0.96003	-7.96647	0.95902	-8.32385
0.95891	-8.62171	0.95794	-8.77625		0.95904	-8.0045	0.95801	-1.62673		0.95902	-8.11507	0.958	-8.37676		0.95902	-8.03697	0.95804	-8.39349
0.95792	-8.70127	0.95692	-8.85688		0.95804	-8.07483	0.95702	-1.64044		0.95802	-8.18338	0.95702	-8.44835		0.95803	-8.10694	0.95703	-8.4656
0.95691	-8.78046	0.95592	-8.93829		0.95703	-8.14553	0.95602	-1.65442		0.95704	-8.25448	0.95602	-8.5201		0.95702	-8.17836	0.95605	-8.53649
0.95591	-8.86148	0.95491	-9.01838		0.95603	-8.21692	0.95502	-1.66791		0.95601	-8.32944	0.95502	-8.59199		0.95603	-8.24966	0.95506	-8.60857
0.95491	-8.94135	0.95393	-9.09671		0.95503	-8.288	0.95402	-1.68165		0.95502	-8.39889	0.954	-8.66469		0.95504	-8.31916	0.95406	-8.67938
0.95392	-9.02202	0.95293	-9.17723		0.95403	-8.35798	0.95302	-1.69551		0.95404	-8.46758	0.953	-8.73635		0.95403	-8.3892	0.95304	-8.75009
0.95291	-9.10231	0.95193	-9.25284		0.95304	-8.43001	0.95201	-1.70925		0.95304	-8.53838	0.952	-8.80882		0.95303	-8.45978	0.95204	-8.82057
0.95192	-9.18289	0.95093	-9.33537		0.95202	-8.49959	0.95103	-1.72285		0.95202	-8.61106	0.95101	-8.87954		0.95202	-8.52647	0.95104	-8.89241
0.95092	-9.26305	0.94992	-9.41953		0.95103	-8.5695	0.95001	-1.73715		0.95104	-8.68244	0.95	-8.95219		0.95103	-8.59757	0.95005	-8.96419
0.94988	-9.34932	0.9489	-9.50308		0.95003	-8.64304	0.949	-1.75117		0.95003	-8.75505	0.94901	-9.02551		0.95003	-8.67058	0.94902	-9.03617
0.94889	-9.43269	0.94792	-9.57999		0.94902	-8.7161	0.94799	-1.76482		0.94902	-8.82954	0.94801	-9.0967		0.94901	-8.74202	0.94802	-9.10737
0.94788	-9.51292	0.94691	-9.66152		0.94802	-8.7854	0.94701	-1.77834		0.94802	-8.90352	0.947	-9.16778		0.94802	-8.81138	0.94703	-9.17679
0.94689	-9.59202	0.94592	-9.74735		0.94703	-8.85566	0.946	-1.79193		0.947	-8.97745	0.94601	-9.2378		0.94703	-8.88055	0.94604	-9.24612
0.94589	-9.67345	0.94492	-9.82837		0.94603	-8.92572	0.94502	-1.80535		0.94603	-9.05049	0.94501	-9.30793		0.94602	-8.95045	0.94504	-9.3174
0.94491	-9.75174	0.94391	-9.9061		0.94502	-8.99664	0.94401	-1.81898		0.94501	-9.12119	0.94401	-9.37844		0.94503	-9.02002	0.94404	-9.38744
0.94391	-9.83473	0.94292	-9.98506		0.94403	-9.06722	0.943	-1.83236		0.94402	-9.18443	0.94301	-9.45025		0.94404	-9.08985	0.94303	-9.45713
0.94289	-9.91669	0.94191	-10.0633		0.94302	-9.13697	0.94199	-1.84624		0.943	-9.25443	0.942	-9.52043		0.94304	-9.15785	0.94202	-9.5271
0.94192	-9.99729	0.94092	-10.15		0.94202	-9.20729	0.94101	-1.85921		0.94203	-9.32475	0.94099	-9.59199		0.94204	-9.2294	0.94103	-9.59628
0.94091	-10.0797	0.93991	-10.2349		0.94103	-9.27568	0.94	-1.87301		0.941	-9.39412	0.94	-9.66284		0.94103	-9.29679	0.94004	-9.66735
0.93989	-10.162	0.93893	-10.3172		0.94003	-9.34594	0.939	-1.88609		0.94	-9.46381	0.93901	-9.73097		0.94003	-9.36556	0.93902	-9.73375
0.93889	-10.245	0.9379	-10.3966		0.93902	-9.41516	0.938	-1.8991		0.93902	-9.53322	0.93801	-9.80091		0.93904	-9.43848	0.93802	-9.80265
0.93791	-10.324	0.93691	-10.4757		0.93804	-9.48404	0.937	-1.9124		0.93803	-9.60094	0.93701	-9.87155		0.93804	-9.50741	0.93703	-9.87283
0.93691	-10.4104	0.93591	-10.5591		0.93702	-9.55451	0.936	-1.92518		0.937	-9.67262	0.93601	-9.93996		0.93702	-9.57846	0.93601	-9.94028
0.9359	-10.4923	0.93493	-10.6366		0.93601	-9.62434	0.935	-1.93836		0.93604	-9.74053	0.93502	-10.0025		0.93604	-9.6462	0.93502	-10.0094
0.9349	-10.5724	0.93391	-10.7197		0.93502	-9.69259	0.93402	-1.95134		0.93502	-9.81052	0.934	-10.0766		0.93503	-9.71617	0.93403	-10.0763
0.9339	-10.6565	0.93293	-10.8023		0.93404	-9.75976	0.93301	-1.96422		0.93402	-9.87992	0.933	-10.1421		0.93403	-9.78378	0.93302	-10.1429
0.93291	-10.7375	0.93193	-10.8813		0.93302	-9.82657	0.93202	-1.97708		0.93302	-9.94705	0.93201	-10.21		0.93304	-9.85102	0.93202	-10.2085
0.93188	-10.8192	0.93092	-10.9596		0.93202	-9.89334	0.93102	-1.98987		0.93202	-10.0143	0.93101	-10.2737		0.93204	-9.91799	0.93104	-10.2752
0.93089	-10.902	0.92993	-11.0375		0.93103	-9.96181	0.93002	-2.00248		0.93102	-10.0822	0.93	-10.3404		0.93105	-9.9868	0.93001	-10.3417
0.92989	-10.9859	0.92891	-11.1151		0.93003	-10.0286	0.929	-2.01503		0.93002	-10.1495	0.92902	-10.4078		0.93004	-10.0546	0.92902	-10.4071
0.92891	-11.0656	0.92792	-11.1933		0.92902	-10.0956	0.92802	-2.02745		0.92902	-10.2156	0.92801	-10.4761		0.92901	-10.1223	0.92801	-10.4717
0.92791	-11.1503	0.92693	-11.2724		0.92801	-10.1621	0.927	-2.04001		0.92803	-10.2837	0.92702	-10.5368		0.92803	-10.1875	0.92703	-10.5377
0.92691	-11.2279	0.92593	-11.3498		0.92704	-10.2263	0.92601	-2.05172		0.92703	-10.3491	0.926	-10.5986		0.92703	-10.252	0.92604	-10.5993
0.92589	-11.3082	0.92491	-11.4282		0.92603	-10.2915	0.92502	-2.06358		0.92602	-10.4151	0.92502	-10.6627		0.92603	-10.3189	0.92503	-10.6635
0.92489	-11.3862	0.9239	-11.5085		0.92503	-10.3548	0.924	-2.07597		0.92502	-10.48	0.92401	-10.7282		0.92504	-10.3845	0.92403	-10.7272
0.9239	-11.4675	0.92291	-11.5881		0.92403	-10.4208	0.92299	-2.08786		0.924	-10.5477	0.92302	-10.7922		0.92402	-10.4517	0.92303	-10.788
0.92289	-11.5492	0.92194	-11.6671		0.923	-10.4836	0.92202	-2.09926		0.92301	-10.6114	0.92203	-10.8556		0.92303	-10.5162	0.92204	-10.8477
0.92191	-11.6259	0.92094	-11.741		0.92203	-10.5465	0.92101	-2.11083		0.92203	-10.674	0.92104	-10.9197		0.92205	-10.5802	0.92104	-10.9099
0.92091	-11.704	0.91994	-11.8156		0.92103	-10.6105	0.92001	-2.1223		0.92103	-10.7363	0.92004	-10.9796		0.92105	-10.6442	0.92004	-10.9717
0.91992	-11.784	0.91894	-11.8909		0.92004	-10.671	0.91905	-2.13345		0.92005	-10.7993	0.91903	-11.0381		0.92006	-10.7078	0.91905	-11.0298
0.91891	-11.8615	0.91793	-11.9655		0.91905	-10.7306	0.91803	-2.14447		0.91904	-10.8609	0.91804	-11.0978		0.91905	-10.7696	0.91804	-11.0897
0.91792	-11.9415	0.91693	-12.0425		0.91804	-10.7917	0.91702	-2.15539		0.91805	-10.9232	0.91702	-11.1566		0.91803	-10.8337	0.91704	-11.1486
0.91692	-12.0186	0.91595	-12.1166		0.91705	-10.8518	0.91603	-2.16604		0.91705	-10.985	0.91602	-11.2129		0.91705	-10.8927	0.91605	-11.2029
0.91592	-12.0961	0.91493	-12.1895		0.91607	-10.9102	0.91504	-2.17667		0.91605	-11.0449	0.91505	-11.2681		0.91605	-10.9532	0.91504	-11.2596
0.91492	-12.1732	0.91394	-12.2616		0.91505	-10.9676	0.91403	-2.18705		0.91502	-11.1032	0.91403	-11.3241		0.91505	-11.0146	0.91404	-11.3164
0.91392	-12.2484	0.91293	-12.3334		0.91406	-11.025	0.91302	-2.19749		0.91404	-11.1638	0.91304	-11.3787		0.91405	-11.0732	0.91305	-11.3728
0.91291	-12.3236	0.91194	-12.4054		0.91304	-11.0819	0.91204	-2.20744		0.91303	-11.2222	0.91203	-11.4312		0.91306	-11.1328	0.91205	-11.4252
0.91191	-12.3987	0.91095	-12.4734		0.91202	-11.1372	0.91103	-2.21694		0.91203	-11.2788	0.91103	-11.4805		0.91204	-11.1897	0.91104	-11.4759
0.91093	-12.4712	0.90994	-12.544		0.91104	-11.1907	0.91003	-2.22627		0.91104	-11.3333	0.91004	-11.5308		0.91106	-11.2436	0.91005	-11.5268
0.90992	-12.5451	0.90895	-12.6137		0.91005	-11.2425	0.90903	-2.23576		0.91003	-11.3879	0.90905	-11.5791		0.91006	-11.2997	0.90905	-11.5774
0.90893	-12.6156	0.90794	-12.6848		0.90906	-11.2953	0.90804	-2.24498		0.90905	-11.4396	0.90802	-11.6306		0.90907	-11.354	0.90806	-11.6276
0.90794	-12.6868	0.90696	-12.7525		0.90805	-11.3468	0.90705	-2.25363		0.90805	-11.4928	0.90703	-11.6793		0.90805	-11.4082	0.90705	-11.6756
0.90693	-12.7577	0.90595	-12.8194		0.90706	-11.3966	0.90606	-2.2626		0.90706	-11.5459	0.90604	-11.7254		0.90707	-11.4607	0.90608	-11.7224
0.90594	-12.8275	0.90494	-12.8868		0.90608	-11.4464	0.90504	-2.27163		0.90607	-11.5966	0.90503	-11.7727		0.90607	-11.5117	0.90505	-11.7691
0.90495	-12.8996	0.90394	-12.9527		0.90506	-11.4949	0.90403	-2.28		0.90505	-11.6446	0.90403	-11.8155		0.90506	-11.5638	0.90405	-11.8141
0.90394	-12.9682	0.90295	-13.0176		0.90407	-11.5428	0.90304	-2.28797		0.90406	-11.6913	0.90304	-11.8575		0.90406	-11.6144	0.90305	-11.857
0.90294	-13.0316	0.90194	-13.0811		0.90307	-11.5877	0.90205	-2.2958		0.90305	-11.7369	0.90205	-11.8987		0.90305	-11.6612	0.90207	-11.8999
0.90193	-13.1019	0.90094	-13.1434		0.90205	-11.6346	0.90105	-2.30328		0.90204	-11.7821	0.90105	-11.9393		0.90207	-11.7082	0.90106	-11.9406
0.90095	-13.1643	0.89994	-13.2054		0.90107	-11.677	0.90004	-2.31075		0.90106	-11.8251	0.90003	-11.9775		0.90109	-11.754	0.90005	-11.9799
0.89994	-13.2292	0.89894	-13.2705		0.90006	-11.7201	0.89904	-2.31757		0.90004	-11.8611	0.89904	-12.0151		0.90008	-11.7968	0.89907	-12.019
0.89894	-13.2939	0.89792	-13.3341		0.89906	-11.7632	0.89804	-2.32481		0.89906	-11.9031	0.89804	-12.0532		0.89907	-11.8417	0.89806	-12.0586
0.89793	-13.3585	0.89693	-13.3947		0.89807	-11.8049	0.89703	-2.33121		0.89805	-11.946	0.89704	-12.0869		0.89807	-11.8852	0.89704	-12.0939
0.89696	-13.419	0.89594	-13.4496		0.89705	-11.8447	0.89602	-2.33733		0.89704	-11.9866	0.89605	-12.1181		0.89705	-11.927	0.89605	-12.1266
0.89594	-13.4779	0.89494	-13.5034		0.89608	-11.8814	0.89507	-2.34349		0.89606	-12.024	0.89503	-12.1484		0.89609	-11.9643	0.89507	-12.1602
0.89494	-13.5355	0.89395	-13.5565		0.89506	-11.9169	0.89405	-2.34883		0.89506	-12.0607	0.89404	-12.1775		0.89506	-12.0009	0.89407	-12.1913
0.89393	-13.5926	0.89295	-13.6032		0.89406	-11.9516	0.89304	-2.35409		0.89405	-12.0932	0.89302	-12.2045		0.89408	-12.0388	0.89306	-12.2194
0.89293	-13.6483	0.89194	-13.6539		0.89306	-11.9851	0.89204	-2.35944		0.89305	-12.1253	0.89204	-12.2331		0.89307	-12.0721	0.89206	-12.2481
0.89194	-13.7034	0.89094	-13.7031		0.89205	-12.0172	0.89104	-2.36408		0.89206	-12.1573	0.89104	-12.257		0.89206	-12.1063	0.89104	-12.2736
0.89091	-13.7576	0.88994	-13.7493		0.89105	-12.048	0.89003	-2.36808		0.89106	-12.185	0.89003	-12.2792		0.89107	-12.1378	0.89006	-12.2976
0.88991	-13.8068	0.88893	-13.7935		0.89007	-12.0746	0.88901	-2.37198		0.89005	-12.2116	0.88903	-12.3004		0.89006	-12.1654	0.88907	-12.321
0.88893	-13.8572	0.88794	-13.8366		0.88907	-12.1014	0.88802	-2.37559		0.88905	-12.2381	0.88803	-12.3204		0.88907	-12.1929	0.88807	-12.3407
0.88793	-13.9051	0.88695	-13.8788		0.88806	-12.1266	0.88705	-2.37874		0.88804	-12.2635	0.88704	-12.339		0.88808	-12.2188	0.88705	-12.3598
0.88693	-13.9521	0.88595	-13.9202		0.88706	-12.1491	0.88604	-2.38163		0.88703	-12.2855	0.88605	-12.3521		0.88707	-12.2436	0.88606	-12.3781
0.88593	-13.9986	0.88495	-13.9589		0.88607	-12.172	0.88503	-2.38394		0.88606	-12.3068	0.88503	-12.3642		0.88606	-12.2663	0.88505	-12.395
0.88491	-14.0416	0.88394	-13.994		0.88505	-12.1912	0.88403	-2.38618		0.88503	-12.3262	0.88407	-12.3749		0.88506	-12.2885	0.88405	-12.4073
0.88394	-14.0803	0.88296	-14.0297		0.88405	-12.2106	0.88304	-2.38779		0.88406	-12.3439	0.88306	-12.3826		0.88409	-12.3078	0.88306	-12.4198
0.88293	-14.1215	0.88194	-14.0627		0.88304	-12.2246	0.88207	-2.38896		0.88306	-12.3587	0.88206	-12.3879		0.88307	-12.3252	0.88207	-12.4278
0.88195	-14.158	0.88096	-14.0925		0.88207	-12.2383	0.88105	-2.3896		0.88207	-12.3732	0.88106	-12.3942		0.88208	-12.3389	0.88109	-12.4355
0.88093	-14.1931	0.87996	-14.1208		0.88106	-12.248	0.88005	-2.38989		0.88106	-12.3829	0.88005	-12.3997		0.88108	-12.3516	0.88008	-12.4385
0.87994	-14.2256	0.87894	-14.1475		0.88007	-12.2577	0.87906	-2.39024		0.88005	-12.3924	0.87905	-12.4016		0.88008	-12.3614	0.87909	-12.4409
0.87893	-14.2575	0.87796	-14.1715		0.87908	-12.2661	0.87807	-2.38989		0.87904	-12.4008	0.87808	-12.3991		0.87908	-12.3716	0.87807	-12.4427
0.87796	-14.2859	0.87699	-14.1929		0.87807	-12.2716	0.87705	-2.38922		0.87807	-12.4022	0.87705	-12.3952		0.87807	-12.3773	0.87707	-12.4413
0.87696	-14.3111	0.87598	-14.2122		0.87707	-12.2754	0.87606	-2.38817		0.87705	-12.4043	0.87606	-12.3889		0.87707	-12.3835	0.87608	-12.4364
0.87595	-14.3364	0.87496	-14.2301		0.87606	-12.2762	0.87505	-2.3864		0.87606	-12.4036	0.87508	-12.3788		0.87608	-12.385	0.87508	-12.4299
0.87495	-14.356	0.87396	-14.2447		0.87507	-12.276	0.87404	-2.38396		0.87505	-12.4016	0.87406	-12.3662		0.87508	-12.3853	0.87408	-12.4214
0.87394	-14.3767	0.87296	-14.2597		0.87407	-12.2711	0.87303	-2.38187		0.87406	-12.3969	0.87306	-12.3553		0.87408	-12.3815	0.87308	-12.4105
0.87293	-14.3982	0.87194	-14.2705		0.87305	-12.2664	0.87204	-2.37882		0.87305	-12.3906	0.87205	-12.341		0.87308	-12.3769	0.87208	-12.3974
0.87195	-14.4155	0.87095	-14.2776		0.87206	-12.2592	0.87104	-2.37512		0.87205	-12.3826	0.87105	-12.3216		0.87207	-12.3696	0.87109	-12.3805
0.87093	-14.4266	0.86996	-14.2834		0.87107	-12.2497	0.87004	-2.3713		0.87103	-12.3715	0.87005	-12.3034		0.87106	-12.358	0.87006	-12.3641
0.86993	-14.4366	0.86897	-14.2886		0.87006	-12.2396	0.86905	-2.3664		0.87005	-12.3579	0.86905	-12.2807		0.87006	-12.3448	0.86907	-12.3423
0.86894	-14.4448	0.86797	-14.2889		0.86907	-12.2215	0.86804	-2.36154		0.86906	-12.3399	0.86804	-12.2567		0.86906	-12.33	0.86805	-12.319
0.86795	-14.4517	0.86695	-14.2876		0.86807	-12.2046	0.86705	-2.35625		0.86806	-12.3222	0.86707	-12.2296		0.86807	-12.3118	0.86708	-12.2927
0.86695	-14.4532	0.86596	-14.2824		0.86706	-12.1854	0.86603	-2.34994		0.86708	-12.3002	0.86607	-12.1993		0.86707	-12.2929	0.86608	-12.2634
0.86594	-14.4538	0.86495	-14.2736		0.86605	-12.1625	0.86505	-2.34353		0.86605	-12.2771	0.86508	-12.1673		0.86607	-12.2696	0.86506	-12.2332
0.86494	-14.4485	0.86396	-14.2627		0.86505	-12.1387	0.86404	-2.33607		0.86505	-12.2495	0.86406	-12.1316		0.86507	-12.2428	0.86406	-12.1987
0.86395	-14.4381	0.86296	-14.248		0.86407	-12.1103	0.86305	-2.32792		0.86405	-12.2211	0.86305	-12.0942		0.86407	-12.2142	0.86307	-12.1632
0.86294	-14.4305	0.86196	-14.2322		0.86306	-12.08	0.86207	-2.32099		0.86306	-12.191	0.86205	-12.054		0.86306	-12.1825	0.86206	-12.1241
0.86194	-14.4199	0.86094	-14.2128		0.86205	-12.0479	0.86104	-2.31272		0.86206	-12.1572	0.86105	-12.0102		0.86207	-12.1481	0.86106	-12.08
0.86094	-14.4032	0.85996	-14.1898		0.86108	-12.0119	0.86006	-2.30332		0.86105	-12.119	0.86005	-11.9633		0.86107	-12.1109	0.86006	-12.0347
0.85995	-14.3821	0.85895	-14.1636		0.86005	-11.9736	0.85905	-2.29369		0.86008	-12.0788	0.85908	-11.9136		0.86008	-12.0693	0.85909	-11.9853
0.85895	-14.3575	0.85799	-14.132		0.85907	-11.9321	0.85806	-2.2839		0.85907	-12.0378	0.85806	-11.8611		0.85907	-12.0267	0.85808	-11.9335
0.85797	-14.3321	0.85697	-14.0983		0.85808	-11.8871	0.85705	-2.27325		0.8581	-11.9947	0.85708	-11.8063		0.85809	-11.9794	0.85709	-11.881
0.85696	-14.3032	0.85595	-14.0613		0.85709	-11.8417	0.85606	-2.26226		0.85708	-11.9481	0.85607	-11.7508		0.85708	-11.9305	0.85611	-11.8232
0.85596	-14.2722	0.85495	-14.021		0.85608	-11.7933	0.85507	-2.25076		0.85608	-11.8979	0.85508	-11.692		0.85609	-11.8782	0.85509	-11.7666
0.85497	-14.2364	0.85396	-13.9798		0.8551	-11.7416	0.85406	-2.23883		0.85508	-11.8448	0.85408	-11.6291		0.85509	-11.8241	0.85407	-11.7053
0.85396	-14.2007	0.85297	-13.9309		0.85407	-11.6892	0.85304	-2.22607		0.85408	-11.7885	0.85306	-11.5642		0.85409	-11.7685	0.85307	-11.64
0.85296	-14.1592	0.85195	-13.8832		0.85307	-11.6328	0.85208	-2.21292		0.85308	-11.7288	0.85206	-11.4961		0.85307	-11.707	0.8521	-11.5706
0.85197	-14.1147	0.85095	-13.8307		0.85208	-11.5738	0.85107	-2.19942		0.85209	-11.6666	0.85108	-11.4267		0.85209	-11.6445	0.85108	-11.5009
0.85098	-14.0678	0.84996	-13.7719		0.85109	-11.5097	0.85008	-2.18531		0.85108	-11.6018	0.85008	-11.3528		0.85108	-11.5806	0.85008	-11.4262
0.84996	-14.017	0.84896	-13.7127		0.85009	-11.4459	0.84908	-2.17048		0.85007	-11.5328	0.84906	-11.2788		0.85007	-11.5115	0.84908	-11.3512
0.84897	-13.9622	0.84796	-13.6496		0.84909	-11.3789	0.84807	-2.15592		0.84907	-11.4631	0.84808	-11.2023		0.84908	-11.439	0.84809	-11.2711
0.84796	-13.906	0.84695	-13.5864		0.84808	-11.3121	0.84708	-2.14087		0.84807	-11.3912	0.84706	-11.1233		0.84809	-11.3633	0.84709	-11.1923
0.84697	-13.8483	0.84595	-13.5148		0.84708	-11.2409	0.84608	-2.12499		0.84707	-11.3169	0.84606	-11.0346		0.84708	-11.288	0.84608	-11.107
0.84596	-13.7811	0.84496	-13.4394		0.84608	-11.1669	0.84506	-2.1082		0.84607	-11.2362	0.84507	-10.9473		0.84609	-11.2057	0.84511	-11.0161
0.84496	-13.7114	0.84397	-13.3606		0.84508	-11.0878	0.84408	-2.09127		0.84507	-11.1555	0.84409	-10.8629		0.8451	-11.1212	0.8441	-10.9267
0.84398	-13.6393	0.84298	-13.2775		0.84411	-11.0082	0.8431	-2.07385		0.84408	-11.0719	0.84308	-10.7696		0.8441	-11.0344	0.84311	-10.8331
0.84296	-13.5627	0.84198	-13.1931		0.84312	-10.9254	0.84209	-2.05566		0.84308	-10.9846	0.84209	-10.6755		0.8431	-10.9431	0.8421	-10.7366
0.84198	-13.4803	0.84098	-13.0967		0.84211	-10.8406	0.84108	-2.03827		0.84209	-10.895	0.84109	-10.5826		0.84209	-10.8496	0.84112	-10.6401
0.84098	-13.3981	0.83999	-13.0034		0.84111	-10.7561	0.84007	-2.01925		0.84109	-10.8052	0.84009	-10.4839		0.84111	-10.7565	0.84011	-10.5387
0.83997	-13.3113	0.839	-12.9082		0.84011	-10.668	0.83909	-2.00023		0.84009	-10.7095	0.83908	-10.383		0.84009	-10.659	0.8391	-10.4335
0.83899	-13.2182	0.83799	-12.8082		0.83911	-10.5769	0.83808	-1.9809		0.83909	-10.6141	0.83811	-10.2791		0.83911	-10.5574	0.83811	-10.3281
0.83799	-13.1242	0.83698	-12.7058		0.8381	-10.4844	0.83709	-1.96096		0.8381	-10.5137	0.83708	-10.174		0.8381	-10.4546	0.8371	-10.2183
0.83699	-13.0204	0.836	-12.5976		0.8371	-10.3887	0.8361	-1.94071		0.83709	-10.4127	0.8361	-10.0669		0.83709	-10.3505	0.8361	-10.1082
0.83599	-12.9161	0.83498	-12.4869		0.8361	-10.291	0.8351	-1.9205		0.83607	-10.3084	0.83508	-9.95745		0.83611	-10.2412	0.83511	-9.99382
0.83499	-12.8122	0.83398	-12.3776		0.8351	-10.1924	0.83407	-1.90026		0.83508	-10.2017	0.83409	-9.84843		0.8351	-10.1283	0.83408	-9.88087
0.83397	-12.707	0.83299	-12.2622		0.83409	-10.0955	0.83307	-1.87905		0.83407	-10.0966	0.83308	-9.73545		0.8341	-10.0204	0.83308	-9.76322
0.83297	-12.5938	0.83196	-12.1419		0.8331	-9.99009	0.83208	-1.85746		0.83309	-9.98474	0.83207	-9.61996		0.83309	-9.90435	0.83208	-9.64155
0.83198	-12.4781	0.83097	-12.0174		0.8321	-9.88333	0.83106	-1.83555		0.83207	-9.87064	0.83106	-9.50201		0.83208	-9.78644	0.8311	-9.51911
0.83095	-12.3582	0.82996	-11.888		0.83108	-9.77792	0.83007	-1.81349		0.83109	-9.75618	0.83008	-9.38466		0.83108	-9.66623	0.8301	-9.39621
0.82996	-12.2332	0.82897	-11.7584		0.83008	-9.66828	0.82907	-1.79121		0.83005	-9.6402	0.82909	-9.2632		0.83008	-9.54452	0.8291	-9.27095
0.82898	-12.1059	0.82796	-11.6241		0.82911	-9.55813	0.82806	-1.76882		0.82908	-9.51968	0.82807	-9.14451		0.82909	-9.41911	0.82807	-9.14572
0.82798	-11.9725	0.82696	-11.4843		0.8281	-9.44733	0.82707	-1.74629		0.82808	-9.39914	0.82708	-9.02332		0.82808	-9.296	0.82709	-9.01747
0.82695	-11.8374	0.82596	-11.3419		0.82709	-9.33516	0.82606	-1.72346		0.82708	-9.27643	0.82608	-8.9		0.82709	-9.17078	0.82611	-8.88822
0.82599	-11.6993	0.82497	-11.2004		0.82609	-9.22212	0.82508	-1.70072		0.8261	-9.1559	0.82507	-8.7755		0.8261	-9.04206	0.82509	-8.75778
0.82499	-11.5595	0.82397	-11.0558		0.82508	-9.10746	0.82405	-1.67748		0.82508	-9.03244	0.82409	-8.65139		0.82509	-8.91167	0.82411	-8.62664
0.82398	-11.4125	0.823	-10.9039		0.82411	-8.99112	0.82308	-1.65401		0.82408	-8.90634	0.82309	-8.52465		0.8241	-8.78073	0.82311	-8.4931
0.82298	-11.2627	0.82198	-10.7532		0.82311	-8.87373	0.82207	-1.63119		0.82308	-8.77974	0.82209	-8.40146		0.8231	-8.65082	0.8221	-8.36273
0.82198	-11.1124	0.82099	-10.5964		0.8221	-8.7575	0.82108	-1.60842		0.82209	-8.65305	0.8211	-8.2765		0.82209	-8.51792	0.82109	-8.23218
0.82098	-10.9568	0.81998	-10.4351		0.82108	-8.6419	0.82006	-1.58522		0.82109	-8.52626	0.82009	-8.1514		0.82109	-8.38756	0.82009	-8.09833
0.81997	-10.8036	0.81898	-10.2749		0.82008	-8.5234	0.81906	-1.56217		0.82008	-8.39917	0.81907	-8.02504		0.82009	-8.25387	0.81908	-7.96405
0.81897	-10.6461	0.81799	-10.1155		0.81909	-8.40747	0.81808	-1.53862		0.81908	-8.27239	0.81808	-7.89599		0.8191	-8.12258	0.81812	-7.83094
0.81797	-10.4841	0.81697	-9.95082		0.81812	-8.28752	0.81707	-1.5151		0.81809	-8.14251	0.81708	-7.76992		0.81809	-7.98582	0.81709	-7.69932
0.81698	-10.3243	0.81597	-9.78564		0.81709	-8.16938	0.81608	-1.49201		0.81709	-8.01251	0.81608	-7.64443		0.81711	-7.85061	0.81609	-7.56683
0.81598	-10.1598	0.81498	-9.62043		0.8161	-8.04946	0.81508	-1.4689		0.8161	-7.88211	0.81508	-7.52011		0.8161	-7.71722	0.81509	-7.43355
0.81498	-9.993	0.81397	-9.45378		0.8151	-7.93259	0.81408	-1.44638		0.81509	-7.75395	0.8141	-7.394		0.81509	-7.58418	0.8141	-7.30022
0.81398	-9.82341	0.81299	-9.28195		0.81409	-7.80959	0.81307	-1.42325		0.81408	-7.62329	0.81309	-7.26759		0.8141	-7.4504	0.8131	-7.16705
0.81298	-9.6545	0.81198	-9.11624		0.81309	-7.6928	0.81208	-1.40104		0.81309	-7.49334	0.81207	-7.14716		0.8131	-7.31711	0.81208	-7.03744
0.81198	-9.48117	0.811	-8.94727		0.81209	-7.57803	0.81106	-1.37846		0.81208	-7.3666	0.81109	-7.02353		0.81209	-7.18579	0.8111	-6.90706
0.81097	-9.31184	0.80997	-8.77732		0.81108	-7.4603	0.81008	-1.35596		0.81108	-7.24007	0.81009	-6.9021		0.8111	-7.0552	0.8101	-6.77649
0.80998	-9.13969	0.809	-8.60945		0.81009	-7.34356	0.80911	-1.33378		0.81009	-7.11293	0.8091	-6.78185		0.8101	-6.92394	0.8091	-6.65082
0.80899	-8.96541	0.808	-8.43962		0.8091	-7.22656	0.80809	-1.31168		0.8091	-6.98845	0.80809	-6.66288		0.8091	-6.79283	0.80809	-6.52353
0.80798	-8.79117	0.807	-8.27013		0.8081	-7.11174	0.80708	-1.29035		0.8081	-6.86142	0.80711	-6.54534		0.8081	-6.66466	0.80711	-6.39989
0.80699	-8.61785	0.80599	-8.10191		0.8071	-6.99669	0.80608	-1.26958		0.80711	-6.73817	0.80611	-6.43179		0.80711	-6.53759	0.80612	-6.2751
0.806	-8.4469	0.80501	-7.93528		0.80611	-6.88607	0.80512	-1.2487		0.8061	-6.61856	0.80511	-6.31758		0.80611	-6.41355	0.80512	-6.15574
0.80501	-8.27496	0.804	-7.7701		0.80513	-6.77428	0.80411	-1.22798		0.80511	-6.49895	0.80412	-6.20532		0.80512	-6.28886	0.80414	-6.03667
0.80402	-8.10567	0.80301	-7.607		0.80412	-6.6641	0.80312	-1.20788		0.80411	-6.38094	0.80312	-6.09499		0.80415	-6.16741	0.80313	-5.92092
0.803	-7.93631	0.802	-7.44409		0.80313	-6.55497	0.80211	-1.18797		0.80311	-6.2657	0.80211	-5.98457		0.80314	-6.04773	0.80213	-5.80421
0.80201	-7.76593	0.80101	-7.28242		0.80212	-6.44703	0.80112	-1.16826		0.80212	-6.1494	0.80111	-5.87968		0.8021	-5.92819	0.80114	-5.69201
0.80099	-7.59918	0.80002	-7.12216		0.80111	-6.34243	0.80011	-1.14875		0.80111	-6.0366	0.80011	-5.77216		0.80112	-5.81312	0.80014	-5.58149
0.80001	-7.43283	0.79901	-6.96453		0.80012	-6.23521	0.79912	-1.13		0.80012	-5.92425	0.79913	-5.66979		0.80015	-5.69959	0.79913	-5.47288
0.799	-7.26946	0.798	-6.80418		0.79913	-6.13395	0.79813	-1.11163		0.79913	-5.81589	0.79811	-5.5727		0.79912	-5.58683	0.79813	-5.36806
0.79802	-7.10935	0.79702	-6.6528		0.79812	-6.03228	0.79713	-1.09315		0.79812	-5.70944	0.79712	-5.4728		0.79812	-5.47712	0.79713	-5.2648
0.79702	-6.95016	0.79602	-6.50751		0.79713	-5.93436	0.79612	-1.07586		0.79711	-5.60412	0.79612	-5.37803		0.79713	-5.37131	0.79613	-5.16385
0.796	-6.79496	0.79499	-6.35971		0.79614	-5.83643	0.79511	-1.05823		0.79612	-5.50269	0.79512	-5.28331		0.79614	-5.26682	0.79511	-5.06502
0.79501	-6.64059	0.794	-6.21512		0.79512	-5.73648	0.79411	-1.04084		0.79511	-5.40271	0.79411	-5.19136		0.79514	-5.16349	0.79411	-4.96656
0.79399	-6.48908	0.793	-6.07451		0.79411	-5.64202	0.79312	-1.02403		0.7941	-5.30265	0.79311	-5.10201		0.79412	-5.06203	0.79313	-4.87229
0.793	-6.33959	0.792	-5.9361		0.79312	-5.55388	0.79211	-1.00771		0.79313	-5.20557	0.79213	-5.01322		0.79313	-4.96362	0.79213	-4.77926
0.792	-6.19247	0.791	-5.80138		0.79212	-5.46024	0.79111	-0.99171		0.79212	-5.11217	0.79111	-4.92658		0.79212	-4.86754	0.79113	-4.69036
0.79101	-6.04925	0.79002	-5.67013		0.79112	-5.36952	0.79011	-0.97622		0.7911	-5.02107	0.79012	-4.84586		0.79112	-4.77415	0.79013	-4.60385
0.79	-5.90775	0.78901	-5.54599		0.79012	-5.28504	0.7891	-0.96098		0.79013	-4.93334	0.78911	-4.76243		0.79012	-4.68601	0.78913	-4.51869
0.78901	-5.77135	0.78799	-5.42068		0.78911	-5.19905	0.78811	-0.94575		0.78912	-4.84608	0.78811	-4.68492		0.78912	-4.59159	0.78811	-4.43918
0.78801	-5.63741	0.787	-5.30051		0.78813	-5.114	0.78714	-0.93114		0.78813	-4.76031	0.78711	-4.60672		0.78812	-4.50376	0.78712	-4.357
0.78701	-5.50694	0.78602	-5.18366		0.78713	-5.02937	0.78612	-0.91675		0.78711	-4.67836	0.78612	-4.53221		0.78712	-4.42246	0.78614	-4.27928
0.78599	-5.38002	0.78501	-5.06967		0.78613	-4.94737	0.7851	-0.90323		0.78612	-4.59755	0.78512	-4.46009		0.78612	-4.33968	0.78513	-4.20324
0.78501	-5.2574	0.78401	-4.96144		0.78511	-4.87465	0.78413	-0.88973		0.78513	-4.51921	0.78411	-4.38823		0.78511	-4.26038	0.78413	-4.13109
0.784	-5.13646	0.783	-4.85464		0.78414	-4.79642	0.78311	-0.8769		0.78412	-4.44344	0.78312	-4.32082		0.78414	-4.1857	0.78312	-4.06028
0.78301	-5.02163	0.78201	-4.75109		0.78311	-4.71994	0.78213	-0.86403		0.78311	-4.37294	0.78213	-4.25408		0.78311	-4.11084	0.78212	-3.99105
0.78198	-4.90956	0.78102	-4.64915		0.78212	-4.64788	0.78113	-0.85133		0.7821	-4.29874	0.78113	-4.18744		0.78212	-4.03767	0.78114	-3.9229
0.781	-4.80011	0.78001	-4.55127		0.78114	-4.57931	0.78014	-0.83917		0.78112	-4.22851	0.78012	-4.12421		0.78114	-3.96537	0.78014	-3.85889
0.78001	-4.69587	0.77901	-4.45901		0.78012	-4.50915	0.77913	-0.82728		0.78012	-4.16193	0.77912	-4.06309		0.78015	-3.89858	0.77914	-3.79572
0.779	-4.59352	0.77802	-4.3675		0.77913	-4.44239	0.77813	-0.81585		0.77911	-4.09634	0.77813	-4.00226		0.77914	-3.83019	0.77814	-3.73462
0.77801	-4.49453	0.77702	-4.28028		0.77813	-4.37537	0.77714	-0.80432		0.77813	-4.03106	0.77712	-3.94515		0.77814	-3.76636	0.77713	-3.67509
0.77701	-4.40003	0.77603	-4.19424		0.77714	-4.31108	0.77613	-0.79369		0.77712	-3.96968	0.77612	-3.88891		0.77714	-3.70537	0.77615	-3.61704
0.77601	-4.30935	0.77502	-4.11621		0.77613	-4.24922	0.77513	-0.78278		0.77611	-3.90988	0.77511	-3.83357		0.77614	-3.64605	0.77513	-3.56358
0.775	-4.22159	0.77402	-4.03701		0.77512	-4.18796	0.77411	-0.77241		0.77512	-3.85038	0.77414	-3.78055		0.77512	-3.58613	0.77413	-3.51307
0.774	-4.13523	0.77302	-3.95984		0.77412	-4.12759	0.77312	-0.76223		0.77411	-3.79541	0.77313	-3.72855		0.77412	-3.52948	0.77314	-3.45887
0.773	-4.05536	0.772	-3.88451		0.77313	-4.06839	0.77213	-0.75226		0.77312	-3.73964	0.77212	-3.67888		0.77313	-3.47395	0.77213	-3.40581
0.77201	-3.97243	0.771	-3.81492		0.77213	-4.0125	0.77113	-0.74263		0.77211	-3.6865	0.77111	-3.63023		0.77213	-3.42147	0.77113	-3.35867
0.771	-3.89803	0.77003	-3.7491		0.77112	-3.95753	0.77012	-0.73397		0.77111	-3.63754	0.77011	-3.58488		0.77113	-3.36906	0.77014	-3.31279
0.77	-3.82462	0.76903	-3.68103		0.77012	-3.90435	0.76911	-0.72504		0.77012	-3.58712	0.76911	-3.53847		0.77012	-3.32032	0.76913	-3.26523
0.769	-3.75323	0.76801	-3.62163		0.76912	-3.85339	0.76811	-0.71569		0.7691	-3.53887	0.76811	-3.49221		0.76912	-3.27132	0.76814	-3.21832
0.76801	-3.68399	0.76703	-3.55986		0.76813	-3.80153	0.76712	-0.70707		0.76811	-3.49021	0.76711	-3.44875		0.76812	-3.22402	0.76712	-3.17587
0.76701	-3.6175	0.76604	-3.49949		0.76712	-3.75148	0.76613	-0.69857		0.76709	-3.44495	0.76612	-3.40654		0.76712	-3.17769	0.76613	-3.13511
0.76603	-3.55158	0.76504	-3.44546		0.76613	-3.70291	0.76514	-0.69031		0.76613	-3.39986	0.76514	-3.36543		0.76614	-3.13309	0.76515	-3.09272
0.76503	-3.48991	0.76402	-3.38766		0.76515	-3.65485	0.76416	-0.68267		0.76511	-3.35496	0.76413	-3.32598		0.76515	-3.08904	0.76415	-3.05348
0.76402	-3.43561	0.76302	-3.33723		0.76415	-3.60896	0.76314	-0.67441		0.76414	-3.31461	0.76313	-3.28641		0.76413	-3.04612	0.76315	-3.01352
0.76302	-3.38015	0.76203	-3.28583		0.76314	-3.56516	0.76212	-0.66689		0.76312	-3.27402	0.76214	-3.24834		0.76313	-3.0049	0.76215	-2.97617
0.76202	-3.32261	0.76106	-3.23716		0.76214	-3.52252	0.76116	-0.66		0.76214	-3.23489	0.76115	-3.21292		0.76216	-2.9678	0.76114	-2.9401
0.76102	-3.2708	0.76003	-3.18914		0.76115	-3.48117	0.76012	-0.65262		0.76115	-3.19698	0.76013	-3.17639		0.76117	-2.92924	0.76015	-2.89914
0.76003	-3.21649	0.75903	-3.14277		0.76015	-3.43988	0.75915	-0.64526		0.76014	-3.15183	0.75915	-3.14297		0.76015	-2.89092	0.75915	-2.86712
0.75903	-3.15605	0.75804	-3.09714		0.75915	-3.39773	0.75815	-0.63831		0.75914	-3.11964	0.75814	-3.10854		0.75916	-2.85226	0.75815	-2.83678
0.75804	-3.10915	0.75704	-3.05374		0.75814	-3.35782	0.75716	-0.63138		0.75814	-3.08679	0.75714	-3.07315		0.75815	-2.81814	0.75716	-2.80297
0.75704	-3.06815	0.75603	-3.01181		0.75714	-3.3187	0.75613	-0.62504		0.75715	-3.05174	0.75614	-3.04102		0.75715	-2.78264	0.75616	-2.77082
0.75603	-3.02884	0.75505	-2.97232		0.75615	-3.28161	0.75514	-0.61856		0.75615	-3.021	0.75515	-3.0107		0.75615	-2.7494	0.75515	-2.73982
0.75504	-2.98562	0.75404	-2.93282		0.75515	-3.24597	0.75415	-0.61244		0.75514	-2.99047	0.75414	-2.98081		0.75514	-2.71855	0.75414	-2.71322
0.75404	-2.94512	0.75305	-2.89517		0.75415	-3.21019	0.75315	-0.60628		0.75415	-2.95554	0.75313	-2.95031		0.75416	-2.6887	0.75316	-2.68433
0.75301	-2.90823	0.75204	-2.86004		0.75315	-3.17545	0.75215	-0.6002		0.75314	-2.92409	0.75216	-2.91972		0.75316	-2.65675	0.75215	-2.6556
0.75204	-2.86962	0.75106	-2.82653		0.75215	-3.14212	0.75116	-0.59448		0.75215	-2.89442	0.75114	-2.89212		0.75216	-2.62616	0.75116	-2.62421
0.75102	-2.83419	0.75005	-2.79204		0.75116	-3.10976	0.75016	-0.58866		0.75113	-2.86371	0.75015	-2.8643		0.75116	-2.59723	0.75016	-2.59944
0.75005	-2.79373	0.74905	-2.75785		0.75016	-3.07733	0.74915	-0.58287		0.75015	-2.83452	0.74915	-2.83677		0.75017	-2.56951	0.74917	-2.57372
0.74904	-2.75762	0.74805	-2.72719		0.74917	-3.04384	0.74814	-0.57755		0.74913	-2.80419	0.74815	-2.81117		0.74916	-2.54279	0.74816	-2.54712
0.74805	-2.72463	0.74707	-2.69684		0.74816	-3.01346	0.74716	-0.57244		0.74813	-2.77713	0.74716	-2.78495		0.74815	-2.51705	0.74718	-2.52304
0.74704	-2.69222	0.74606	-2.66756		0.74717	-2.98477	0.74614	-0.56706		0.74714	-2.75348	0.74616	-2.75897		0.74716	-2.49122	0.74617	-2.49901
0.74604	-2.6624	0.74506	-2.6402		0.74617	-2.95473	0.74514	-0.56221		0.74615	-2.73197	0.74514	-2.73593		0.74615	-2.46426	0.74515	-2.47665
0.74503	-2.63256	0.74407	-2.61227		0.74515	-2.92689	0.74413	-0.55683		0.74513	-2.7063	0.74413	-2.71137		0.74513	-2.44216	0.74385	-2.45335
0.74403	-2.6026	0.74305	-2.58317		0.74415	-2.89825	0.74315	-0.55173		0.74415	-2.68063	0.74313	-2.68644		0.74384	-2.42969	0.74253	-2.44451
0.74302	-2.57267	0.74207	-2.55789		0.74315	-2.87052	0.74214	-0.54705		0.74315	-2.65443	0.74215	-2.66426		0.74252	-2.4032	0.74154	-2.41771
0.74205	-2.54223	0.74105	-2.53129		0.74216	-2.84214	0.74115	-0.54228		0.74214	-2.63145	0.74115	-2.64133		0.74155	-2.37749	0.74055	-2.39559
0.74104	-2.51562	0.74005	-2.50647		0.74116	-2.816	0.74015	-0.53772		0.74115	-2.60731	0.74015	-2.61792		0.74055	-2.35496	0.73954	-2.37471
0.74005	-2.4904	0.73905	-2.48454		0.74016	-2.79102	0.73915	-0.53325		0.74014	-2.5867	0.73915	-2.59629		0.73955	-2.33358	0.73856	-2.35501
0.73903	-2.46566	0.73806	-2.46098		0.73916	-2.76595	0.73814	-0.52899		0.73915	-2.56387	0.73814	-2.57663		0.73853	-2.31332	0.73755	-2.33351
0.73772	-2.4393	0.73707	-2.43675		0.73816	-2.73909	0.73716	-0.52424		0.73816	-2.54179	0.73715	-2.55539		0.73755	-2.29259	0.73656	-2.31311
0.73642	-2.42488	0.73576	-2.42851		0.73716	-2.71508	0.73615	-0.51986		0.73715	-2.51969	0.73615	-2.53312		0.73656	-2.27075	0.73555	-2.29473
0.73541	-2.39927	0.73444	-2.40446		0.73616	-2.69033	0.73514	-0.51563		0.73616	-2.50016	0.73516	-2.51357		0.73553	-2.25152	0.73455	-2.27645
0.73441	-2.37321	0.73344	-2.37899		0.73517	-2.66629	0.73416	-0.51127		0.73517	-2.47855	0.73414	-2.4956		0.73453	-2.23123	0.73354	-2.25881
0.73341	-2.35047	0.73245	-2.35894		0.73415	-2.64439	0.73315	-0.50739		0.73415	-2.46029	0.73315	-2.47723		0.73355	-2.21204	0.73254	-2.2414
0.73244	-2.3309	0.73144	-2.34011		0.73316	-2.62191	0.73216	-0.50351		0.73283	-2.44337	0.73216	-2.45941		0.73255	-2.19602	0.73154	-2.22348
0.73141	-2.31161	0.73044	-2.31895		0.73215	-2.59978	0.73116	-0.49951		0.73152	-2.44044	0.73082	-2.4521		0.73154	-2.17718	0.73056	-2.20754
0.73041	-2.28996	0.72943	-2.2987		0.73114	-2.57734	0.73015	-0.49545		0.73054	-2.41474	0.72954	-2.43401		0.73053	-2.15884	0.72954	-2.18956
0.72941	-2.26944	0.72844	-2.27863		0.73016	-2.55394	0.72916	-0.49154		0.72953	-2.39558	0.72853	-2.41265		0.72953	-2.14181	0.72854	-2.17272
0.72842	-2.24909	0.72746	-2.26078		0.72916	-2.53282	0.72815	-0.48781		0.72854	-2.37527	0.72754	-2.3947		0.72854	-2.12367	0.72755	-2.15776
0.72743	-2.22931	0.72644	-2.24398		0.72815	-2.51403	0.72717	-0.48408		0.72754	-2.35771	0.72655	-2.3778		0.72754	-2.10801	0.72655	-2.14114
0.72645	-2.21215	0.72546	-2.22607		0.72719	-2.4932	0.72584	-0.48313		0.72654	-2.34253	0.72554	-2.36262		0.72656	-2.09203	0.72556	-2.12713
0.72542	-2.19285	0.72444	-2.21084		0.72617	-2.47203	0.72455	-0.47985		0.72556	-2.32659	0.72454	-2.34487		0.72557	-2.07799	0.72455	-2.11158
0.72444	-2.1767	0.72345	-2.19149		0.72517	-2.45239	0.72355	-0.47553		0.72454	-2.3081	0.72357	-2.32907		0.72456	-2.06019	0.72356	-2.09567
0.72346	-2.16039	0.72243	-2.17655		0.72417	-2.43324	0.72256	-0.472		0.72355	-2.2899	0.72256	-2.31203		0.72356	-2.04335	0.72257	-2.08164
0.72245	-2.14464	0.72147	-2.15989		0.72286	-2.43127	0.72156	-0.46855		0.72255	-2.27526	0.72156	-2.29665		0.72256	-2.02882	0.72157	-2.06806
0.72145	-2.12721	0.72046	-2.14307		0.72156	-2.40749	0.72055	-0.46513		0.72154	-2.25884	0.72055	-2.28214		0.72156	-2.01574	0.72056	-2.05363
0.72045	-2.1088	0.71947	-2.1288		0.72056	-2.38474	0.71954	-0.4621		0.72055	-2.24374	0.71957	-2.26858		0.72055	-2.00194	0.71955	-2.04018
0.71944	-2.09562	0.71845	-2.11563		0.71957	-2.36881	0.71856	-0.45903		0.71956	-2.2294	0.71853	-2.25385		0.71956	-1.98953	0.71856	-2.02867
0.71842	-2.07952	0.71746	-2.09928		0.71856	-2.3521	0.71756	-0.45559		0.71853	-2.21585	0.71755	-2.23764		0.71855	-1.97557	0.71755	-2.0131
0.71745	-2.06425	0.71647	-2.08605		0.71755	-2.33255	0.71655	-0.45223		0.71753	-2.19937	0.71654	-2.22196		0.71755	-1.96106	0.71656	-2.00145
0.71644	-2.04685	0.71544	-2.07137		0.71655	-2.31487	0.71555	-0.44893		0.71655	-2.18445	0.71555	-2.20828		0.71654	-1.94686	0.71556	-1.98684
0.71546	-2.03238	0.71447	-2.05345		0.71554	-2.2962	0.71454	-0.44588		0.71554	-2.16869	0.71455	-2.19521		0.71558	-1.9339	0.71454	-1.97383
0.71445	-2.01929	0.71345	-2.04334		0.71456	-2.27909	0.71356	-0.44286		0.71454	-2.15506	0.71355	-2.18206		0.71454	-1.92077	0.71354	-1.96334
0.71345	-2.00622	0.71247	-2.02741		0.71354	-2.26318	0.71255	-0.43982		0.71354	-2.1426	0.71254	-2.16772		0.71356	-1.90917	0.71256	-1.95104
0.71244	-1.98501	0.71147	-2.01578		0.71257	-2.24647	0.71155	-0.43724		0.71254	-2.1281	0.71156	-2.1546		0.71256	-1.89628	0.71155	-1.93877
0.71144	-1.97822	0.71047	-2.00469		0.71156	-2.23101	0.71055	-0.43399		0.71154	-2.11609	0.71055	-2.141		0.71155	-1.88696	0.71056	-1.92915
0.71044	-1.96452	0.70946	-1.99239		0.71056	-2.21445	0.70957	-0.43133		0.71054	-2.09852	0.70955	-2.12673		0.71055	-1.87209	0.70955	-1.91623
0.70945	-1.94779	0.70841	-1.98104		0.70955	-2.19842	0.70855	-0.42828		0.70956	-2.08551	0.70857	-2.11571		0.70957	-1.86158	0.70857	-1.90718
0.70844	-1.94203	0.70746	-1.96323		0.70857	-2.18261	0.70756	-0.42526		0.70857	-2.07601	0.70755	-2.10449		0.70855	-1.8508	0.70757	-1.8943
0.70745	-1.92593	0.70645	-1.95474		0.70756	-2.167	0.70655	-0.42252		0.70757	-2.06251	0.70656	-2.0885		0.70757	-1.8386	0.70655	-1.87888
0.70646	-1.91217	0.70546	-1.94441		0.70658	-2.1503	0.70556	-0.41973		0.70657	-2.04987	0.70556	-2.07974		0.70656	-1.82599	0.70558	-1.87138
0.70546	-1.90004	0.70446	-1.9329		0.70556	-2.13534	0.70457	-0.41702		0.70558	-2.03664	0.70458	-2.06571		0.70557	-1.81541	0.70456	-1.86124
0.70444	-1.88863	0.70347	-1.91938		0.70457	-2.12092	0.70358	-0.4147		0.70456	-2.02503	0.70356	-2.05593		0.70456	-1.80472	0.70357	-1.84813
0.70345	-1.87777	0.70246	-1.90978		0.70356	-2.1074	0.70259	-0.41172		0.70356	-2.01506	0.70257	-2.04439		0.70356	-1.79792	0.70258	-1.84113
0.70246	-1.86737	0.70147	-1.89892		0.70257	-2.09143	0.70157	-0.40921		0.70258	-2.00259	0.70156	-2.03236		0.70257	-1.78668	0.7016	-1.83345
0.70147	-1.85576	0.70047	-1.88869		0.70157	-2.07795	0.70058	-0.40676		0.70157	-1.99107	0.70056	-2.02233		0.70158	-1.77651	0.70059	-1.82692
0.70047	-1.84469	0.69947	-1.87744		0.70058	-2.06466	0.69959	-0.40436		0.70056	-1.97963	0.69959	-2.00985		0.70057	-1.76549	0.69957	-1.8166
0.69947	-1.83342	0.69847	-1.86762		0.69958	-2.05131	0.69857	-0.40188		0.69959	-1.96882	0.69856	-2.00041		0.69959	-1.75714	0.69858	-1.79925
0.69847	-1.82372	0.69747	-1.85883		0.69858	-2.03629	0.69757	-0.39949		0.69858	-1.95795	0.69757	-1.98976		0.69859	-1.74787	0.69757	-1.79912
0.69746	-1.81578	0.69648	-1.84921		0.69756	-2.02315	0.69657	-0.3973		0.69758	-1.94721	0.69657	-1.9802		0.69758	-1.73875	0.69658	-1.79721
0.69647	-1.80553	0.69547	-1.84229		0.69658	-2.01106	0.69557	-0.39477		0.69658	-1.93647	0.69558	-1.96888		0.69659	-1.72951	0.69556	-1.78316
0.69547	-1.79794	0.69448	-1.82956		0.69557	-1.9977	0.69457	-0.39219		0.69558	-1.92382	0.69456	-1.95794		0.69558	-1.72237	0.69458	-1.77243
0.69445	-1.78734	0.69346	-1.82136		0.69457	-1.98398	0.69357	-0.39043		0.69456	-1.91415	0.69356	-1.94991		0.69458	-1.71252	0.69356	-1.76639
0.69343	-1.77896	0.69245	-1.81184		0.69356	-1.9738	0.69258	-0.38793		0.69357	-1.90888	0.69257	-1.93951		0.69355	-1.70611	0.69258	-1.75555
0.69246	-1.7685	0.69145	-1.80145		0.69256	-1.96057	0.69159	-0.38545		0.69257	-1.89836	0.69157	-1.92822		0.69256	-1.69672	0.6916	-1.74654
0.69147	-1.75941	0.69048	-1.79488		0.69158	-1.94786	0.69058	-0.3835		0.69156	-1.88562	0.69058	-1.91713		0.69158	-1.68579	0.69058	-1.73914
0.69045	-1.74936	0.68946	-1.7886		0.69057	-1.93553	0.68957	-0.38146		0.69057	-1.87601	0.68957	-1.90953		0.69057	-1.67858	0.68955	-1.73331
0.68947	-1.7398	0.68847	-1.77745		0.68957	-1.92495	0.68858	-0.37904		0.68959	-1.86705	0.68857	-1.89967		0.68957	-1.67171	0.68859	-1.72422
0.68847	-1.72977	0.68748	-1.77212		0.68858	-1.91118	0.68759	-0.37721		0.68858	-1.85675	0.68758	-1.89172		0.6886	-1.66389	0.6876	-1.71656
0.68747	-1.7236	0.68648	-1.76031		0.68759	-1.90083	0.68659	-0.3753		0.68758	-1.84729	0.68658	-1.88268		0.6876	-1.65675	0.68659	-1.71118
0.68648	-1.71568	0.68548	-1.75079		0.68658	-1.88983	0.68558	-0.37307		0.68659	-1.83931	0.6856	-1.87068		0.6866	-1.65068	0.68559	-1.70343
0.68549	-1.70613	0.6845	-1.74553		0.68559	-1.87792	0.68459	-0.37071		0.68559	-1.82957	0.68458	-1.86581		0.68559	-1.64197	0.6846	-1.69468
0.68449	-1.6987	0.68349	-1.7371		0.68457	-1.86684	0.68359	-0.36883		0.68458	-1.82116	0.6836	-1.85629		0.68459	-1.63578	0.68359	-1.68827
0.68347	-1.69203	0.68249	-1.72973		0.68361	-1.85521	0.68257	-0.36717		0.68359	-1.81143	0.68259	-1.84819		0.68358	-1.6272	0.68261	-1.68239
0.6825	-1.68724	0.68146	-1.7241		0.68259	-1.84547	0.6816	-0.36526		0.6826	-1.80352	0.6816	-1.83637		0.68259	-1.62078	0.68161	-1.67583
0.68148	-1.67675	0.6805	-1.71662		0.6816	-1.83554	0.68061	-0.36311		0.6816	-1.79535	0.68058	-1.83309		0.68161	-1.61422	0.6806	-1.66881
0.68048	-1.66993	0.67947	-1.70954		0.68059	-1.82478	0.67959	-0.36116		0.68061	-1.7881	0.67958	-1.8249		0.68059	-1.60911	0.6796	-1.66108
0.67948	-1.6618	0.67846	-1.70128		0.6796	-1.81422	0.67861	-0.35931		0.67961	-1.77815	0.6786	-1.81417		0.6796	-1.60154	0.6786	-1.65682
0.67848	-1.65041	0.67748	-1.69467		0.67861	-1.80215	0.67759	-0.35751		0.67859	-1.7694	0.6776	-1.80608		0.67859	-1.59338	0.67757	-1.64872
0.6775	-1.64356	0.67647	-1.68826		0.6776	-1.79327	0.67659	-0.356		0.67759	-1.76268	0.67659	-1.79806		0.67759	-1.58857	0.67661	-1.64253
0.6765	-1.64005	0.67548	-1.68078		0.6766	-1.7852	0.67561	-0.35415		0.67661	-1.75534	0.67558	-1.79052		0.67659	-1.58366	0.67561	-1.63633
0.67548	-1.63121	0.67448	-1.67821		0.6756	-1.77384	0.67459	-0.3528		0.67558	-1.74694	0.67459	-1.78543		0.67559	-1.57632	0.6746	-1.63189
0.67449	-1.62416	0.67349	-1.67185		0.67458	-1.76631	0.67359	-0.3508		0.67459	-1.74219	0.67359	-1.77784		0.67458	-1.5721	0.6736	-1.62753
0.67349	-1.62068	0.67247	-1.66434		0.6736	-1.75612	0.67262	-0.34884		0.67358	-1.73262	0.67261	-1.76989		0.67359	-1.56443	0.67261	-1.61965
0.67249	-1.61413	0.67149	-1.65467		0.67262	-1.74573	0.6716	-0.34716		0.6726	-1.72464	0.67161	-1.76227		0.67262	-1.55728	0.6716	-1.61473
0.6715	-1.60653	0.67046	-1.64857		0.67159	-1.73813	0.67059	-0.34579		0.67159	-1.71774	0.6706	-1.75579		0.67161	-1.55314	0.67061	-1.60868
0.67047	-1.60167	0.66948	-1.64525		0.67059	-1.72864	0.66958	-0.34422		0.67061	-1.71127	0.6696	-1.74966		0.67061	-1.54807	0.66959	-1.60315
0.6695	-1.59751	0.66847	-1.64001		0.6696	-1.7199	0.66859	-0.34271		0.66961	-1.70279	0.6686	-1.74338		0.6696	-1.54368	0.6686	-1.59977
0.6685	-1.59181	0.66747	-1.63027		0.66859	-1.71385	0.6676	-0.34177		0.6686	-1.69876	0.6676	-1.73808		0.66857	-1.54079	0.6676	-1.59796
0.66749	-1.58579	0.66647	-1.6231		0.6676	-1.70733	0.66658	-0.33957		0.66759	-1.69305	0.66658	-1.73023		0.6676	-1.53652	0.66659	-1.58994
0.6665	-1.57964	0.66547	-1.6192		0.66659	-1.69662	0.6656	-0.33844		0.66659	-1.68494	0.66558	-1.72242		0.6666	-1.52728	0.6656	-1.58388
0.66549	-1.57375	0.66448	-1.61393		0.66558	-1.68754	0.66458	-0.33684		0.6656	-1.67813	0.6646	-1.71575		0.66559	-1.52016	0.66459	-1.57946
0.66449	-1.56749	0.66348	-1.60867		0.6646	-1.67836	0.66358	-0.33544		0.6646	-1.66983	0.66358	-1.71041		0.6646	-1.51611	0.66361	-1.57481
0.6635	-1.56196	0.66246	-1.60342		0.66361	-1.67156	0.66258	-0.33414		0.66362	-1.66328	0.66259	-1.70279		0.66361	-1.51275	0.6626	-1.56938
0.66248	-1.55762	0.66147	-1.59917		0.6626	-1.66308	0.66159	-0.33257		0.66259	-1.65789	0.66159	-1.69825		0.6626	-1.50687	0.66161	-1.56576
0.66149	-1.55158	0.66049	-1.59662		0.6616	-1.65699	0.66059	-0.33138		0.66162	-1.6534	0.66061	-1.6925		0.66159	-1.50268	0.66059	-1.56169
0.66049	-1.54623	0.65948	-1.59157		0.6606	-1.65254	0.6596	-0.32991		0.66062	-1.64742	0.6596	-1.68569		0.66061	-1.49796	0.65963	-1.55578
0.6595	-1.54403	0.65848	-1.58523		0.6596	-1.6416	0.65861	-0.32871		0.6596	-1.63991	0.65858	-1.67994		0.65959	-1.49345	0.65859	-1.55169
0.6585	-1.5367	0.65748	-1.57653		0.65861	-1.63403	0.65761	-0.32739		0.65859	-1.63413	0.65759	-1.67483		0.65861	-1.49025	0.6576	-1.54779
0.65748	-1.53259	0.65648	-1.57442		0.6576	-1.62719	0.65661	-0.3261		0.6576	-1.6277	0.6566	-1.66392		0.65759	-1.48496	0.65659	-1.54251
0.6565	-1.5264	0.65546	-1.56821		0.65657	-1.61975	0.65561	-0.32494		0.6566	-1.62187	0.65559	-1.66221		0.6566	-1.47986	0.65559	-1.53744
0.65549	-1.52012	0.65448	-1.56496		0.6556	-1.61401	0.6546	-0.32348		0.65559	-1.6155	0.65458	-1.65825		0.6556	-1.47521	0.6546	-1.53313
0.6545	-1.51585	0.65348	-1.56101		0.65461	-1.60435	0.6536	-0.32268		0.65461	-1.60957	0.65362	-1.64986		0.6546	-1.46353	0.65359	-1.52986
0.65349	-1.51471	0.65247	-1.55738		0.65362	-1.59834	0.65259	-0.32175		0.65361	-1.6059	0.6526	-1.64923		0.65361	-1.46883	0.65261	-1.52631
0.65249	-1.51249	0.6515	-1.5534		0.65262	-1.59382	0.65161	-0.32021		0.65261	-1.60117	0.65163	-1.64152		0.6526	-1.46335	0.65162	-1.52213
0.65151	-1.50549	0.65052	-1.54685		0.65163	-1.58633	0.6506	-0.31919		0.65161	-1.59282	0.65061	-1.63649		0.6516	-1.45819	0.65061	-1.51912
0.6505	-1.50331	0.64948	-1.54406		0.65063	-1.58073	0.64961	-0.31816		0.65061	-1.59125	0.64963	-1.63163		0.65063	-1.45727	0.64961	-1.51415
0.64949	-1.49767	0.64852	-1.53986		0.64963	-1.57577	0.64863	-0.31731		0.64963	-1.58462	0.64864	-1.62639		0.64959	-1.45207	0.64864	-1.5111
0.64853	-1.49141	0.64751	-1.5351		0.64864	-1.57037	0.64764	-0.31593		0.64863	-1.58185	0.64762	-1.62036		0.64862	-1.45101	0.64764	-1.50652
0.64753	-1.48548	0.64651	-1.53154		0.64765	-1.56319	0.64664	-0.31498		0.64762	-1.57348	0.64664	-1.61599		0.64763	-1.44653	0.64665	-1.50422
0.64655	-1.48111	0.64552	-1.52921		0.64664	-1.55596	0.64563	-0.31432		0.64662	-1.5689	0.64564	-1.61461		0.64662	-1.44097	0.64564	-1.50194
0.64556	-1.48208	0.6445	-1.52429		0.64564	-1.55184	0.64462	-0.31297		0.64565	-1.56746	0.64463	-1.60844		0.64565	-1.43708	0.64462	-1.49759
0.64455	-1.47797	0.64353	-1.51864		0.64465	-1.54658	0.64364	-0.31201		0.64466	-1.56141	0.64364	-1.60212		0.64464	-1.43352	0.64365	-1.49334
0.64355	-1.47264	0.64251	-1.51788		0.64365	-1.53956	0.64263	-0.31113		0.64365	-1.55614	0.64263	-1.59955		0.64364	-1.43161	0.64263	-1.49201
0.64255	-1.47188	0.6415	-1.51449		0.64265	-1.53751	0.64165	-0.31028		0.64264	-1.55302	0.64164	-1.59601		0.64264	-1.43142	0.64164	-1.4889
0.64155	-1.46664	0.64053	-1.50703		0.64164	-1.53142	0.64063	-0.3093		0.64163	-1.54818	0.64066	-1.5879		0.64162	-1.42597	0.64063	-1.48446
0.64053	-1.45863	0.63951	-1.50466		0.64064	-1.52481	0.63965	-0.30836		0.64065	-1.54324	0.63963	-1.58462		0.64066	-1.41924	0.63965	-1.47979
0.63955	-1.45695	0.6385	-1.50255		0.63963	-1.52005	0.63863	-0.30742		0.63963	-1.53432	0.63863	-1.58349		0.63963	-1.41756	0.63863	-1.47833
0.63854	-1.45598	0.6375	-1.49902		0.63866	-1.5148	0.63762	-0.30637		0.63863	-1.52926	0.63763	-1.5724		0.63863	-1.41537	0.63764	-1.47441
0.63755	-1.45326	0.63651	-1.49563		0.63766	-1.50647	0.63665	-0.30557		0.63766	-1.51814	0.63663	-1.57144		0.63762	-1.41163	0.63663	-1.47256
0.63653	-1.45037	0.6355	-1.49244		0.63665	-1.50478	0.63565	-0.30468		0.63664	-1.52006	0.63563	-1.57157		0.63662	-1.40963	0.63562	-1.46844
0.63552	-1.44614	0.63451	-1.48871		0.63564	-1.49932	0.63463	-0.30394		0.63564	-1.51698	0.63462	-1.56518		0.63563	-1.40671	0.63465	-1.46539
0.63453	-1.44275	0.63352	-1.48562		0.63464	-1.49457	0.63362	-0.30295		0.63464	-1.51292	0.63363	-1.56486		0.63464	-1.40199	0.63364	-1.46353
0.63355	-1.43954	0.63253	-1.48342		0.63363	-1.48954	0.63264	-0.30197		0.63362	-1.5102	0.63263	-1.55952		0.63365	-1.39983	0.63265	-1.46194
0.63254	-1.43616	0.63151	-1.47923		0.63265	-1.484	0.63165	-0.3015		0.63263	-1.50749	0.63165	-1.55543		0.63266	-1.39646	0.63164	-1.45957
0.63154	-1.43307	0.63052	-1.4782		0.63165	-1.48189	0.63064	-0.30095		0.63164	-1.50594	0.63061	-1.55103		0.63166	-1.39519	0.63066	-1.45486
0.63054	-1.43119	0.62952	-1.47687		0.63064	-1.47697	0.62962	-0.30051		0.63063	-1.50278	0.62961	-1.5485		0.63063	-1.39329	0.62963	-1.45665
0.62952	-1.42905	0.6285	-1.47287		0.62964	-1.47382	0.62863	-0.2995		0.62962	-1.50077	0.62861	-1.54436		0.62961	-1.39207	0.62864	-1.45177
0.62855	-1.42466	0.62751	-1.46845		0.62863	-1.46883	0.62763	-0.29848		0.62863	-1.49581	0.62762	-1.53898		0.62862	-1.38819	0.62762	-1.44754
0.62755	-1.41932	0.62651	-1.46512		0.62765	-1.46144	0.62664	-0.29762		0.62762	-1.49088	0.62662	-1.53637		0.62763	-1.38451	0.62665	-1.44316
0.62655	-1.41639	0.62551	-1.46132		0.62667	-1.45744	0.62565	-0.29707		0.62663	-1.48589	0.62563	-1.53221		0.62664	-1.38067	0.62562	-1.44207
0.62552	-1.41538	0.6245	-1.45782		0.62564	-1.45391	0.62464	-0.29635		0.62562	-1.48343	0.62463	-1.52891		0.62564	-1.37846	0.62464	-1.44006
0.62455	-1.41147	0.6235	-1.46123		0.62466	-1.44937	0.62363	-0.29578		0.62464	-1.48037	0.62363	-1.52602		0.62462	-1.37745	0.62364	-1.43872
0.62355	-1.41117	0.62251	-1.45629		0.62366	-1.44671	0.62266	-0.29493		0.62363	-1.47555	0.62264	-1.52388		0.62362	-1.37548	0.62263	-1.43535
0.62254	-1.40849	0.62153	-1.45108		0.62266	-1.44259	0.62163	-0.2942		0.62263	-1.47278	0.62163	-1.51792		0.62261	-1.37229	0.62164	-1.43355
0.62155	-1.40413	0.62053	-1.4482		0.62165	-1.43687	0.62064	-0.29366		0.62164	-1.46976	0.62064	-1.5148		0.62162	-1.36995	0.62065	-1.43093
0.62056	-1.40085	0.61952	-1.44594		0.62066	-1.4333	0.61962	-0.29287		0.62064	-1.46708	0.61965	-1.51359		0.62062	-1.3692	0.61964	-1.42789
0.61953	-1.39943	0.61851	-1.44531		0.61965	-1.42919	0.61863	-0.29195		0.61963	-1.46478	0.61864	-1.51135		0.61962	-1.36556	0.61864	-1.42555
0.61856	-1.39668	0.61751	-1.4437		0.61865	-1.42684	0.61764	-0.29156		0.61863	-1.46088	0.61764	-1.50607		0.61862	-1.3631	0.61761	-1.42422
0.61754	-1.39553	0.61649	-1.44441		0.61765	-1.4225	0.61663	-0.29155		0.61763	-1.45945	0.61662	-1.50053		0.61762	-1.36271	0.61662	-1.42425
0.61652	-1.39594	0.6155	-1.43918		0.61665	-1.42188	0.61564	-0.29066		0.61661	-1.45755	0.61563	-1.49712		0.61663	-1.3633	0.61562	-1.42128
0.61552	-1.3919	0.61451	-1.43476		0.61562	-1.41655	0.61462	-0.28972		0.61562	-1.45329	0.61463	-1.50202		0.61561	-1.35885	0.61463	-1.41773
0.61454	-1.38789	0.61351	-1.4334		0.61465	-1.40723	0.61363	-0.28889		0.61462	-1.44821	0.61362	-1.4941		0.61462	-1.354	0.61363	-1.41528
0.61352	-1.38439	0.61251	-1.4332		0.61365	-1.40797	0.61264	-0.28846		0.61362	-1.44485	0.61263	-1.49694		0.61364	-1.35144	0.61263	-1.414
0.61253	-1.38299	0.61153	-1.43099		0.61266	-1.40443	0.61164	-0.2879		0.61262	-1.44237	0.61164	-1.49094		0.61264	-1.34913	0.61166	-1.41163
0.61155	-1.38108	0.6105	-1.42959		0.61166	-1.39448	0.61062	-0.28761		0.61164	-1.44085	0.61063	-1.48789		0.61164	-1.34797	0.61065	-1.41049
0.61053	-1.3794	0.60951	-1.42879		0.61064	-1.39426	0.60963	-0.28714		0.61062	-1.43957	0.60963	-1.4862		0.61062	-1.34733	0.60964	-1.40955
0.60954	-1.3776	0.60854	-1.42427		0.60966	-1.39767	0.60866	-0.28583		0.60964	-1.43775	0.60865	-1.481		0.60963	-1.34431	0.60867	-1.40459
0.60856	-1.37379	0.60753	-1.42287		0.60867	-1.38728	0.60766	-0.28553		0.60865	-1.43229	0.60767	-1.47816		0.60864	-1.34165	0.60764	-1.4035
0.60757	-1.37205	0.60654	-1.42101		0.60767	-1.38586	0.60664	-0.28483		0.60766	-1.43041	0.60664	-1.47621		0.60764	-1.34188	0.60665	-1.40227
0.60655	-1.37109	0.60554	-1.41708		0.60667	-1.38716	0.60565	-0.284		0.60665	-1.42788	0.60564	-1.47344		0.60665	-1.33451	0.60567	-1.40056
0.60556	-1.36738	0.60453	-1.41842		0.60567	-1.38505	0.60466	-0.28383		0.60565	-1.42549	0.60466	-1.47118		0.60565	-1.33479	0.60467	-1.39784
0.60457	-1.36734	0.60354	-1.41464		0.60467	-1.37971	0.60366	-0.28296		0.60466	-1.42227	0.60367	-1.46722		0.60464	-1.3352	0.60366	-1.39593
0.60356	-1.36593	0.60255	-1.41345		0.60369	-1.37259	0.60266	-0.28282		0.60365	-1.41732	0.60267	-1.46691		0.60365	-1.33093	0.60266	-1.39695
0.60256	-1.36408	0.60154	-1.4127		0.60269	-1.37076	0.60166	-0.28255		0.60267	-1.41819	0.60167	-1.46561		0.60266	-1.33043	0.60167	-1.39444
0.60157	-1.36401	0.60054	-1.41002		0.60167	-1.36849	0.60066	-0.2818		0.60166	-1.4165	0.60068	-1.46189		0.60165	-1.32857	0.60066	-1.39213
0.60057	-1.36101	0.59954	-1.40894		0.60069	-1.36451	0.59966	-0.28135		0.60067	-1.41259	0.59967	-1.45954		0.60065	-1.32673	0.59965	-1.39025
0.59957	-1.35974	0.59855	-1.40777		0.59969	-1.36073	0.59866	-0.28106		0.59966	-1.41	0.59867	-1.45747		0.59965	-1.32558	0.59865	-1.38867
0.59856	-1.35743	0.59753	-1.40668		0.59869	-1.35906	0.59765	-0.28084		0.59866	-1.40777	0.59767	-1.45554		0.59865	-1.32399	0.59766	-1.38663
0.59756	-1.35739	0.59652	-1.40649		0.5977	-1.35667	0.59667	-0.27999		0.59767	-1.40711	0.59666	-1.45397		0.59764	-1.3246	0.59664	-1.38621
0.59656	-1.35627	0.59555	-1.40412		0.59668	-1.35385	0.59567	-0.27973		0.59665	-1.40677	0.59566	-1.45183		0.59664	-1.3252	0.59566	-1.38492
0.59558	-1.35296	0.59453	-1.40437		0.59567	-1.34997	0.59467	-0.27927		0.59566	-1.40433	0.59468	-1.45017		0.59565	-1.32321	0.59466	-1.38238
0.59457	-1.35408	0.59353	-1.40229		0.59469	-1.3486	0.59367	-0.2787		0.59468	-1.40073	0.59367	-1.44785		0.59466	-1.32353	0.59368	-1.38058
0.59356	-1.35234	0.59256	-1.39898		0.59368	-1.3455	0.59267	-0.27818		0.59368	-1.39733	0.59268	-1.44482		0.59366	-1.32128	0.59267	-1.37878
0.59255	-1.35057	0.59152	-1.40169		0.59271	-1.34052	0.59165	-0.27811		0.59268	-1.39386	0.59165	-1.44527		0.59266	-1.31946	0.59168	-1.37999
0.59155	-1.35144	0.59053	-1.4006		0.59169	-1.34187	0.59067	-0.2777		0.59166	-1.39083	0.59067	-1.44517		0.59166	-1.31799	0.59066	-1.38049
0.59055	-1.35002	0.58953	-1.39608		0.59068	-1.3398	0.58966	-0.27467		0.59066	-1.39203	0.58969	-1.44205		0.59064	-1.31667	0.58966	-1.37674
0.58957	-1.34889	0.58851	-1.39369		0.58968	-1.33558	0.58866	-0.27542		0.58969	-1.39085	0.58866	-1.43917		0.58965	-1.31309	0.58866	-1.3753
0.58854	-1.34579	0.58753	-1.39587		0.58866	-1.33338	0.58765	-0.2765		0.58866	-1.39082	0.58766	-1.43628		0.58865	-1.31111	0.58767	-1.37381
0.58757	-1.34484	0.58652	-1.39563		0.58768	-1.33019	0.58665	-0.27599		0.58767	-1.38884	0.58666	-1.43342		0.58767	-1.30954	0.58666	-1.37295
0.58656	-1.34411	0.58553	-1.3941		0.58666	-1.32787	0.58567	-0.27487		0.58667	-1.38265	0.58567	-1.4332		0.58665	-1.3105	0.58567	-1.37319
0.58554	-1.34338	0.58454	-1.39348		0.58567	-1.32532	0.58467	-0.27538		0.58567	-1.38123	0.58469	-1.43058		0.58566	-1.30918	0.58465	-1.37052
0.58455	-1.34171	0.58354	-1.39183		0.58468	-1.32178	0.58367	-0.27662		0.58468	-1.37988	0.58368	-1.42778		0.58467	-1.30775	0.58366	-1.36863
0.58355	-1.34012	0.58254	-1.39077		0.58368	-1.32059	0.58265	-0.27567		0.58367	-1.37842	0.58268	-1.42694		0.58365	-1.30738	0.58267	-1.36732
0.58257	-1.33921	0.58155	-1.3899		0.58268	-1.31865	0.58168	-0.27475		0.58267	-1.37685	0.58169	-1.42703		0.58267	-1.30597	0.58168	-1.36814
0.58156	-1.33934	0.58053	-1.39124		0.58169	-1.30829	0.58068	-0.27415		0.58166	-1.3749	0.58068	-1.42678		0.58168	-1.30441	0.58066	-1.36724
0.58056	-1.33956	0.57953	-1.39009		0.58069	-1.31056	0.57966	-0.27375		0.58065	-1.3742	0.57967	-1.42284		0.58066	-1.30566	0.57968	-1.36653
0.57956	-1.33882	0.57851	-1.39006		0.5797	-1.31015	0.57865	-0.27381		0.57966	-1.37179	0.57867	-1.42205		0.57965	-1.30437	0.57866	-1.36526
0.57854	-1.33833	0.57752	-1.38693		0.57866	-1.31345	0.57765	-0.27313		0.57867	-1.3713	0.57766	-1.42185		0.57864	-1.30434	0.57766	-1.36388
0.57755	-1.3365	0.57653	-1.38535		0.57768	-1.3085	0.57667	-0.27254		0.57768	-1.36639	0.57667	-1.41871		0.57766	-1.30279	0.57667	-1.36054
0.57655	-1.33468	0.57553	-1.38447		0.57668	-1.3042	0.57566	-0.27245		0.57667	-1.36485	0.57567	-1.41692		0.57666	-1.29971	0.57567	-1.36024
0.57555	-1.33693	0.57456	-1.38326		0.57568	-1.30244	0.57469	-0.27207		0.57566	-1.36435	0.57467	-1.41611		0.57566	-1.29882	0.57466	-1.36043
0.57455	-1.33655	0.57357	-1.38569		0.5747	-1.30002	0.57365	-0.27204		0.5747	-1.3636	0.57368	-1.41406		0.57467	-1.2996	0.57367	-1.36089
0.57354	-1.33594	0.57253	-1.38687		0.57367	-1.29778	0.57268	-0.27181		0.57368	-1.36299	0.57268	-1.41579		0.57368	-1.29911	0.57267	-1.36156
0.57253	-1.33715	0.57156	-1.38318		0.57268	-1.29704	0.57167	-0.27171		0.57267	-1.36229	0.57168	-1.40809		0.57266	-1.30004	0.5717	-1.35913
0.57155	-1.33458	0.57055	-1.37963		0.57169	-1.29502	0.57069	-0.27117		0.57167	-1.36167	0.57069	-1.41009		0.57165	-1.29813	0.57067	-1.35823
0.57056	-1.33244	0.56956	-1.38173		0.57067	-1.29402	0.56967	-0.27068		0.57067	-1.36112	0.56968	-1.40717		0.57067	-1.29736	0.5697	-1.35742
0.56956	-1.33359	0.56856	-1.38245		0.5697	-1.29019	0.5687	-0.27043		0.56967	-1.35944	0.56869	-1.41032		0.56969	-1.29735	0.56868	-1.35639
0.56857	-1.333	0.56756	-1.38133		0.5687	-1.2873	0.56769	-0.26998		0.56868	-1.35672	0.56768	-1.41146		0.56866	-1.29651	0.56767	-1.3558
0.56757	-1.33406	0.56655	-1.38548		0.5677	-1.28641	0.56667	-0.27006		0.56768	-1.3565	0.56668	-1.41032		0.56769	-1.29531	0.56669	-1.35541
0.56655	-1.33403	0.56553	-1.38788		0.5667	-1.28671	0.56567	-0.27059		0.56668	-1.35682	0.56568	-1.40862		0.56665	-1.29772	0.56567	-1.3577
0.56557	-1.33637	0.56456	-1.38538		0.56569	-1.28737	0.56469	-0.26983		0.56568	-1.35779	0.56467	-1.40723		0.56567	-1.29817	0.56469	-1.35705
0.56457	-1.33403	0.56356	-1.38462		0.5647	-1.28501	0.56369	-0.269		0.56468	-1.35435	0.56367	-1.4074		0.56465	-1.29606	0.56369	-1.35552
0.56358	-1.33321	0.56255	-1.38347		0.5637	-1.28023	0.56267	-0.26894		0.56368	-1.35281	0.56268	-1.4054		0.56365	-1.29549	0.5627	-1.3543
0.56259	-1.33236	0.56155	-1.38152		0.56269	-1.28028	0.56169	-0.26873		0.56269	-1.35183	0.56169	-1.40396		0.56268	-1.29362	0.56168	-1.35406
0.56158	-1.3333	0.56055	-1.37979		0.5617	-1.27861	0.56069	-0.2686		0.56167	-1.35109	0.56069	-1.40294		0.56166	-1.29279	0.56069	-1.35136
0.56058	-1.3319	0.55956	-1.38199		0.5607	-1.27671	0.55968	-0.26906		0.56067	-1.34857	0.55969	-1.40289		0.56067	-1.29427	0.55969	-1.35552
0.5596	-1.33198	0.55855	-1.38683		0.55968	-1.27731	0.55865	-0.26882		0.55967	-1.35063	0.55869	-1.40145		0.55967	-1.2938	0.55869	-1.35401
0.55857	-1.33439	0.55756	-1.38597		0.55869	-1.2757	0.55768	-0.26843		0.55866	-1.35078	0.55769	-1.4014		0.55865	-1.29416	0.55769	-1.35244
0.55759	-1.33383	0.55656	-1.3859		0.5577	-1.27359	0.55667	-0.26833		0.55767	-1.34913	0.55667	-1.40156		0.55764	-1.29331	0.55669	-1.35262
0.55658	-1.33485	0.55558	-1.38574		0.55669	-1.27294	0.55568	-0.26787		0.55668	-1.34749	0.55566	-1.39916		0.55666	-1.29213	0.55569	-1.35142
0.55558	-1.33455	0.55456	-1.38544		0.5557	-1.27072	0.55469	-0.26768		0.55569	-1.34562	0.5547	-1.3954		0.55566	-1.28999	0.55467	-1.35288
0.55458	-1.33547	0.55356	-1.3886		0.55471	-1.26994	0.55367	-0.26769		0.55468	-1.34624	0.55367	-1.39882		0.55467	-1.28851	0.55367	-1.35249
0.55359	-1.33685	0.55256	-1.38568		0.55367	-1.26962	0.55269	-0.26742		0.55369	-1.34579	0.55268	-1.39618		0.55368	-1.2921	0.55269	-1.35002
0.55258	-1.33421	0.55156	-1.38823		0.55269	-1.26599	0.5517	-0.26745		0.55268	-1.34244	0.55169	-1.39239		0.55269	-1.29195	0.55169	-1.35155
0.55158	-1.33848	0.55056	-1.38774		0.55171	-1.26548	0.5507	-0.26723		0.55168	-1.34373	0.55069	-1.39668		0.55168	-1.29617	0.55069	-1.35256
0.55057	-1.33898	0.54957	-1.38221		0.55071	-1.26448	0.54969	-0.26703		0.55069	-1.34314	0.5497	-1.39802		0.55068	-1.2956	0.54971	-1.35323
0.54958	-1.33812	0.54857	-1.3778		0.5497	-1.26374	0.5487	-0.26716		0.54968	-1.34414	0.5487	-1.39723		0.54969	-1.29415	0.54872	-1.35398
0.54859	-1.3362	0.54757	-1.38347		0.54872	-1.26355	0.5477	-0.26711		0.54868	-1.34442	0.5477	-1.39492		0.54869	-1.29106	0.54769	-1.3529
0.54759	-1.33989	0.54657	-1.39226		0.54774	-1.26234	0.54668	-0.26727		0.5477	-1.3443	0.54668	-1.39761		0.54769	-1.29328	0.54669	-1.35333
0.54659	-1.33894	0.54556	-1.39713		0.54673	-1.26369	0.54571	-0.26726		0.54669	-1.34397	0.5457	-1.39571		0.54667	-1.29576	0.5457	-1.35535
0.54559	-1.34316	0.54457	-1.40128		0.54572	-1.26244	0.54472	-0.26691		0.5457	-1.34317	0.5447	-1.39784		0.54569	-1.29731	0.54471	-1.35632
0.5446	-1.3442	0.54357	-1.39731		0.54472	-1.26141	0.5437	-0.26699		0.54469	-1.34421	0.54369	-1.3962		0.54468	-1.29643	0.54369	-1.35694
0.54359	-1.34603	0.54257	-1.39041		0.54373	-1.2612	0.5427	-0.26687		0.54371	-1.34675	0.5427	-1.39578		0.54369	-1.29603	0.54271	-1.3568
0.54258	-1.34596	0.54157	-1.38995		0.54274	-1.25983	0.5417	-0.26675		0.54271	-1.34505	0.5417	-1.39454		0.5427	-1.29528	0.5417	-1.35625
0.54158	-1.34541	0.54056	-1.39475		0.54173	-1.25906	0.54069	-0.26695		0.54167	-1.34389	0.54069	-1.39809		0.54171	-1.29533	0.54069	-1.35743
0.54058	-1.34439	0.53956	-1.39601		0.54071	-1.26018	0.53968	-0.26724		0.54068	-1.34453	0.53968	-1.40218		0.54068	-1.29684	0.53968	-1.35812
0.53957	-1.34728	0.53857	-1.39594		0.53972	-1.26062	0.53869	-0.26681		0.53968	-1.34531	0.53868	-1.39989		0.5397	-1.29976	0.53869	-1.35749
0.53858	-1.34823	0.53756	-1.39815		0.53872	-1.25908	0.53768	-0.26714		0.53866	-1.34394	0.53768	-1.39881		0.53868	-1.29708	0.53768	-1.35973
0.53756	-1.35034	0.53656	-1.40067		0.53771	-1.25983	0.53671	-0.26692		0.5377	-1.34677	0.5367	-1.39962		0.5377	-1.30043	0.5367	-1.35919
0.53657	-1.35078	0.53558	-1.40217		0.53672	-1.2589	0.53569	-0.26683		0.53669	-1.34506	0.53569	-1.39958		0.53669	-1.30018	0.53571	-1.36
0.53558	-1.35202	0.53458	-1.40508		0.53571	-1.26074	0.53472	-0.26714		0.53568	-1.34464	0.53471	-1.40013		0.53572	-1.298	0.53469	-1.36046
0.53457	-1.35007	0.53357	-1.40256		0.5347	-1.25968	0.53369	-0.26737		0.5347	-1.34511	0.53371	-1.39975		0.5347	-1.2949	0.53369	-1.36243
0.53358	-1.35597	0.53257	-1.40127		0.53371	-1.26013	0.53268	-0.26705		0.53369	-1.34727	0.5327	-1.40088		0.53368	-1.29795	0.5327	-1.36274
0.53258	-1.35868	0.53157	-1.40288		0.53271	-1.25938	0.53169	-0.26708		0.53268	-1.3484	0.53169	-1.39783		0.5327	-1.29903	0.53172	-1.36091
0.53157	-1.35709	0.53058	-1.40763		0.53172	-1.25837	0.53072	-0.26758		0.5317	-1.34772	0.53069	-1.40289		0.5317	-1.30029	0.53071	-1.36498
0.53059	-1.36119	0.52958	-1.4139		0.53072	-1.26063	0.52971	-0.26738		0.5307	-1.3478	0.52971	-1.40535		0.5307	-1.30171	0.52972	-1.3658
0.5296	-1.36212	0.52859	-1.4142		0.52971	-1.26005	0.52871	-0.26744		0.52971	-1.3485	0.5287	-1.40453		0.52972	-1.30575	0.52871	-1.36586
0.5286	-1.36238	0.52759	-1.41571		0.52874	-1.25884	0.52771	-0.26756		0.52872	-1.34886	0.5277	-1.4053		0.52871	-1.306	0.5277	-1.36829
0.52759	-1.3645	0.52659	-1.41292		0.52771	-1.25893	0.52671	-0.26784		0.5277	-1.34927	0.52671	-1.40402		0.5277	-1.30787	0.5267	-1.36904
0.5266	-1.36568	0.52557	-1.40877		0.52673	-1.259	0.5257	-0.26787		0.52671	-1.34874	0.52573	-1.40543		0.5267	-1.30908	0.52571	-1.36871
0.52561	-1.3643	0.52458	-1.4142		0.52574	-1.25992	0.52471	-0.26771		0.52573	-1.34918	0.52472	-1.40531		0.52572	-1.30683	0.52471	-1.36891
0.5246	-1.36391	0.5236	-1.41743		0.52474	-1.25957	0.52373	-0.2679		0.52471	-1.35261	0.52372	-1.40294		0.52471	-1.30765	0.52374	-1.37037
0.52361	-1.36913	0.52261	-1.41955		0.52374	-1.26025	0.52273	-0.26852		0.52373	-1.35288	0.52271	-1.41059		0.52371	-1.30806	0.5227	-1.37376
0.5226	-1.37175	0.52159	-1.42198		0.52274	-1.26159	0.52172	-0.26844		0.52273	-1.35412	0.5217	-1.41395		0.52272	-1.30688	0.5217	-1.37457
0.5216	-1.37298	0.52061	-1.42471		0.52173	-1.26223	0.52069	-0.26864		0.52171	-1.35524	0.52072	-1.40855		0.52172	-1.30924	0.52071	-1.37467
0.5206	-1.37491	0.51959	-1.42569		0.52073	-1.26433	0.51971	-0.26878		0.52072	-1.35615	0.5197	-1.41244		0.52073	-1.31114	0.5197	-1.3773
0.51959	-1.37575	0.5186	-1.42644		0.51975	-1.26285	0.5187	-0.26883		0.51972	-1.35602	0.51871	-1.41565		0.51972	-1.31325	0.51871	-1.37848
0.51859	-1.37698	0.51758	-1.42573		0.51873	-1.26214	0.51772	-0.26904		0.5187	-1.357	0.5177	-1.4145		0.5187	-1.31628	0.5177	-1.37981
0.5176	-1.37928	0.5166	-1.42905		0.51771	-1.26315	0.5167	-0.2696		0.51773	-1.36162	0.51672	-1.41641		0.5177	-1.31774	0.51673	-1.38037
0.5166	-1.3824	0.5156	-1.43408		0.51676	-1.26546	0.51573	-0.26975		0.51673	-1.36323	0.51572	-1.40564		0.51673	-1.31802	0.51572	-1.38282
0.51561	-1.38447	0.51459	-1.44002		0.51575	-1.26579	0.51471	-0.27018		0.51571	-1.36494	0.51473	-1.40928		0.51571	-1.31941	0.51472	-1.38602
0.5146	-1.38883	0.51359	-1.44358		0.51475	-1.26771	0.5137	-0.2704		0.51472	-1.36789	0.51372	-1.42202		0.51472	-1.32411	0.51371	-1.38819
0.5136	-1.38922	0.5126	-1.44223		0.51374	-1.27027	0.51272	-0.27033		0.51372	-1.36598	0.51271	-1.42161		0.51372	-1.32496	0.51271	-1.38728
0.5126	-1.39142	0.5116	-1.44251		0.51274	-1.26964	0.51171	-0.2706		0.51269	-1.36522	0.51172	-1.42218		0.51272	-1.32361	0.51171	-1.38833
0.5116	-1.39338	0.51059	-1.44486		0.51174	-1.27011	0.5107	-0.2706		0.51171	-1.36407	0.51071	-1.43239		0.51171	-1.32551	0.5107	-1.39044
0.5106	-1.39506	0.50961	-1.44401		0.51073	-1.27164	0.50971	-0.27082		0.51071	-1.36535	0.50973	-1.43228		0.51071	-1.32752	0.5097	-1.39277
0.50961	-1.39563	0.50861	-1.44802		0.50975	-1.27142	0.50871	-0.27154		0.50972	-1.36578	0.5087	-1.43305		0.50971	-1.3304	0.50871	-1.39601
0.50859	-1.39848	0.50759	-1.45134		0.50873	-1.27565	0.50771	-0.27189		0.50871	-1.36863	0.5077	-1.43212		0.5087	-1.33361	0.50769	-1.3969
0.5076	-1.40167	0.5066	-1.45504		0.50774	-1.27642	0.50673	-0.27202		0.50771	-1.37062	0.50672	-1.43195		0.5077	-1.33452	0.50672	-1.39756
0.50662	-1.40316	0.50561	-1.4562		0.50674	-1.27619	0.50572	-0.27198		0.50671	-1.37091	0.50571	-1.43327		0.50671	-1.33366	0.50571	-1.40011
0.50561	-1.40706	0.50461	-1.45692		0.50574	-1.27612	0.50473	-0.27223		0.50571	-1.37284	0.50471	-1.43521		0.50572	-1.33434	0.50471	-1.40152
0.50462	-1.40929	0.50359	-1.46		0.50474	-1.27641	0.50373	-0.27272		0.50473	-1.37417	0.50371	-1.4376		0.50471	-1.33519	0.50372	-1.40214
0.50361	-1.41196	0.50259	-1.46277		0.50374	-1.27988	0.50271	-0.27288		0.50372	-1.37644	0.5027	-1.44018		0.50372	-1.33809	0.50272	-1.40454
0.50261	-1.41477	0.5016	-1.46514		0.50274	-1.28024	0.50169	-0.27331		0.50272	-1.37694	0.5017	-1.43837		0.50271	-1.33958	0.50172	-1.40566
0.50162	-1.41486	0.50059	-1.47086		0.50175	-1.28141	0.50074	-0.27386		0.50173	-1.37762	0.50069	-1.43982		0.50171	-1.33999	0.50071	-1.40848
0.50062	-1.41821	0.4996	-1.47113		0.50074	-1.28339	0.49973	-0.27392		0.50072	-1.38002	0.49972	-1.44163		0.50074	-1.34098	0.49973	-1.40934
0.4996	-1.42269	0.4986	-1.47507		0.49975	-1.28436	0.49872	-0.27411		0.49971	-1.37948	0.49871	-1.44494		0.49973	-1.34333	0.49871	-1.41338
0.49863	-1.42386	0.4976	-1.47636		0.49874	-1.2861	0.49773	-0.27427		0.49872	-1.38361	0.49771	-1.448		0.49873	-1.34718	0.49771	-1.41406
0.49761	-1.42624	0.49662	-1.47969		0.49775	-1.28941	0.49673	-0.27447		0.49771	-1.38465	0.49672	-1.44767		0.49773	-1.34932	0.49673	-1.41606
0.49662	-1.42792	0.4956	-1.48146		0.49676	-1.28916	0.49571	-0.27522		0.49671	-1.38574	0.49573	-1.45135		0.49675	-1.35037	0.49571	-1.41886
0.49562	-1.42986	0.49461	-1.48666		0.49577	-1.29192	0.49473	-0.27571		0.49573	-1.38904	0.49474	-1.45428		0.49572	-1.35156	0.49473	-1.42124
0.49462	-1.4328	0.49362	-1.49031		0.49475	-1.29326	0.49373	-0.27602		0.49472	-1.3897	0.49373	-1.45635		0.49473	-1.35342	0.49373	-1.42292
0.4936	-1.43534	0.49262	-1.49025		0.49374	-1.2953	0.49272	-0.27634		0.49372	-1.39134	0.49272	-1.45743		0.49372	-1.35473	0.49273	-1.42463
0.49262	-1.43784	0.49162	-1.49234		0.49274	-1.29785	0.49175	-0.27646		0.49272	-1.39484	0.49173	-1.45892		0.49273	-1.35522	0.49173	-1.42629
0.49162	-1.43918	0.49062	-1.49683		0.49175	-1.29832	0.49075	-0.27675		0.49173	-1.39585	0.49074	-1.46099		0.49175	-1.3579	0.49073	-1.42911
0.49063	-1.44004	0.48961	-1.49905		0.49075	-1.29874	0.48973	-0.2772		0.49073	-1.39752	0.48973	-1.46375		0.49074	-1.35929	0.48972	-1.43147
0.48963	-1.44401	0.48862	-1.50108		0.48976	-1.29982	0.48872	-0.27814		0.48972	-1.4	0.48873	-1.46779		0.48974	-1.36153	0.48871	-1.43826
0.48862	-1.44832	0.48761	-1.49805		0.48875	-1.30408	0.48773	-0.27846		0.48874	-1.40398	0.48772	-1.468		0.48874	-1.36634	0.48776	-1.43749
0.48764	-1.45107	0.48664	-1.50271		0.48775	-1.30608	0.48672	-0.27871		0.48773	-1.40243	0.48673	-1.47138		0.48774	-1.3665	0.48674	-1.43837
0.48665	-1.45434	0.48563	-1.50826		0.48676	-1.30871	0.48575	-0.27876		0.48674	-1.405	0.48572	-1.47588		0.48673	-1.36895	0.48572	-1.44085
0.48562	-1.45298	0.48463	-1.51249		0.48572	-1.30894	0.48474	-0.2789		0.48574	-1.40475	0.48472	-1.47796		0.48574	-1.3715	0.48474	-1.44039
0.48463	-1.45369	0.48364	-1.51266		0.48475	-1.30886	0.48373	-0.2789		0.48474	-1.40706	0.48373	-1.47786		0.48475	-1.37293	0.48374	-1.4428
0.48365	-1.45751	0.48262	-1.51666		0.48376	-1.31025	0.48274	-0.27948		0.48375	-1.40979	0.48272	-1.47949		0.48376	-1.37232	0.48274	-1.44519
0.48264	-1.46116	0.48163	-1.52177		0.48275	-1.31257	0.48173	-0.28		0.48273	-1.41338	0.48172	-1.4811		0.48272	-1.37635	0.48174	-1.44771
0.48163	-1.46147	0.48061	-1.52459		0.48176	-1.31349	0.48076	-0.28034		0.48173	-1.41511	0.48072	-1.48269		0.48173	-1.37213	0.48073	-1.44991
0.48064	-1.4629	0.47963	-1.53134		0.48074	-1.31668	0.47975	-0.28114		0.48075	-1.41499	0.47973	-1.48641		0.48073	-1.38166	0.47973	-1.45363
0.47962	-1.46839	0.47859	-1.5353		0.47974	-1.31969	0.47874	-0.2813		0.47975	-1.41966	0.47873	-1.48726		0.47975	-1.38332	0.47873	-1.45486
0.47862	-1.47226	0.47762	-1.53424		0.47874	-1.32241	0.47773	-0.28157		0.47874	-1.42074	0.47773	-1.48948		0.47873	-1.38765	0.47774	-1.45648
0.47765	-1.47211	0.4766	-1.53551		0.47774	-1.32175	0.47674	-0.28224		0.47774	-1.42312	0.47673	-1.49303		0.47774	-1.39306	0.47675	-1.46047
0.47663	-1.47856	0.47562	-1.54179		0.47672	-1.32324	0.47574	-0.28262		0.47674	-1.42625	0.47574	-1.49588		0.47674	-1.39367	0.47574	-1.46247
0.47564	-1.48252	0.47462	-1.54217		0.47574	-1.3239	0.47474	-0.28292		0.47574	-1.428	0.47474	-1.4968		0.47572	-1.39325	0.47473	-1.46236
0.47464	-1.48615	0.4736	-1.54779		0.47476	-1.32426	0.47372	-0.28305		0.47474	-1.42856	0.47371	-1.4979		0.47475	-1.3933	0.47373	-1.46389
0.47364	-1.48303	0.47263	-1.5489		0.47376	-1.32764	0.47273	-0.28346		0.47375	-1.42968	0.47275	-1.50062		0.47372	-1.39305	0.47274	-1.46713
0.47265	-1.48728	0.47163	-1.54575		0.47275	-1.3299	0.47175	-0.28414		0.47273	-1.43319	0.47174	-1.50297		0.47274	-1.39781	0.47173	-1.46974
0.47164	-1.49202	0.4706	-1.54987		0.47175	-1.33285	0.47074	-0.28436		0.47175	-1.43519	0.47076	-1.50375		0.47173	-1.39832	0.47074	-1.47174
0.47066	-1.49444	0.46962	-1.55097		0.47074	-1.33321	0.46974	-0.28476		0.47075	-1.43701	0.46973	-1.50747		0.47075	-1.39894	0.46973	-1.47425
0.46964	-1.49343	0.46863	-1.55219		0.46976	-1.33513	0.46874	-0.28482		0.46973	-1.43995	0.46875	-1.50865		0.46974	-1.40251	0.46876	-1.4763
0.46865	-1.49393	0.46762	-1.5548		0.46874	-1.33733	0.46775	-0.28506		0.46875	-1.44221	0.46775	-1.51064		0.46871	-1.40507	0.46773	-1.47808
0.46765	-1.49721	0.46661	-1.56143		0.46776	-1.3378	0.46674	-0.28599		0.46777	-1.44446	0.46677	-1.51325		0.46773	-1.40654	0.46674	-1.48055
0.46666	-1.50165	0.46563	-1.56593		0.46675	-1.34009	0.46574	-0.28664		0.46675	-1.43975	0.46576	-1.51604		0.46673	-1.40853	0.46574	-1.4839
0.46566	-1.50499	0.46462	-1.56921		0.46574	-1.34286	0.46473	-0.28683		0.46575	-1.44579	0.46477	-1.51755		0.46573	-1.41088	0.46475	-1.48438
0.46467	-1.50801	0.46362	-1.57555		0.46477	-1.34407	0.46374	-0.28779		0.46475	-1.45173	0.46376	-1.52361		0.46475	-1.41142	0.46376	-1.48982
0.46366	-1.51365	0.46261	-1.58031		0.46375	-1.34841	0.46273	-0.28829		0.46374	-1.45194	0.46274	-1.52692		0.46373	-1.41471	0.46274	-1.49325
0.46265	-1.51681	0.46161	-1.57753		0.46275	-1.34972	0.46172	-0.28836		0.46273	-1.45988	0.46172	-1.52916		0.46273	-1.41793	0.46174	-1.49426
0.46165	-1.51607	0.46061	-1.5756		0.46176	-1.34916	0.46072	-0.28811		0.46175	-1.45949	0.46073	-1.52444		0.46171	-1.41688	0.46071	-1.49432
0.46064	-1.51911	0.45961	-1.57803		0.46074	-1.35011	0.45974	-0.28857		0.46073	-1.46146	0.45973	-1.50814		0.46071	-1.41955	0.45975	-1.49629
0.45964	-1.52088	0.45862	-1.58254		0.45975	-1.35184	0.45874	-0.28886		0.45974	-1.46205	0.45873	-1.51714		0.45974	-1.42358	0.45874	-1.49985
0.45864	-1.52521	0.45763	-1.58664		0.45875	-1.35361	0.45776	-0.28961		0.45872	-1.4646	0.45773	-1.52691		0.45875	-1.42522	0.45774	-1.50148
0.45764	-1.52962	0.45662	-1.5909		0.45776	-1.35688	0.45674	-0.28995		0.45775	-1.46644	0.45673	-1.5333		0.45773	-1.42731	0.45674	-1.50383
0.45665	-1.53208	0.45562	-1.59518		0.45678	-1.36064	0.45574	-0.29061		0.45675	-1.46714	0.45574	-1.53682		0.45672	-1.42971	0.45573	-1.50431
0.45561	-1.53395	0.45462	-1.59892		0.45577	-1.36223	0.45473	-0.29093		0.45571	-1.46946	0.45475	-1.53887		0.45574	-1.4328	0.45473	-1.50722
0.45465	-1.5364	0.45361	-1.60167		0.45476	-1.36256	0.45374	-0.29115		0.45473	-1.47217	0.45373	-1.5429		0.45474	-1.43558	0.45374	-1.50873
0.45362	-1.53932	0.45267	-1.60421		0.45376	-1.36529	0.45275	-0.29165		0.45373	-1.47172	0.45276	-1.54498		0.45372	-1.43731	0.45276	-1.51273
0.45265	-1.54045	0.45164	-1.605		0.45278	-1.36759	0.45175	-0.29182		0.45275	-1.47406	0.45175	-1.54973		0.45275	-1.43869	0.45175	-1.51373
0.45165	-1.54383	0.45065	-1.6074		0.45178	-1.37009	0.45076	-0.29244		0.45175	-1.47758	0.45076	-1.55289		0.45176	-1.43922	0.45076	-1.51641
0.45066	-1.54692	0.44963	-1.61017		0.45077	-1.37261	0.44976	-0.29254		0.45075	-1.47983	0.44976	-1.55265		0.45075	-1.4444	0.44977	-1.517
0.44968	-1.54633	0.44864	-1.61169		0.44977	-1.37248	0.44878	-0.29279		0.44977	-1.47988	0.44876	-1.55411		0.44975	-1.44693	0.44877	-1.51962
0.44869	-1.54964	0.44766	-1.61432		0.44877	-1.37341	0.44777	-0.29368		0.44877	-1.48021	0.44777	-1.55642		0.44874	-1.44655	0.44777	-1.52199
0.44767	-1.55399	0.44666	-1.61859		0.4478	-1.37473	0.44677	-0.29406		0.44777	-1.48381	0.44677	-1.55584		0.44776	-1.4464	0.44678	-1.52344
0.44669	-1.5557	0.44564	-1.61967		0.44677	-1.37857	0.44576	-0.29479		0.44677	-1.4838	0.44578	-1.5597		0.44677	-1.44807	0.44577	-1.52543
0.44566	-1.55671	0.44465	-1.62462		0.44577	-1.38011	0.44477	-0.29523		0.44577	-1.48611	0.44477	-1.55901		0.44576	-1.44853	0.44477	-1.52942
0.44468	-1.56456	0.44363	-1.62557		0.44475	-1.38388	0.44376	-0.29544		0.44479	-1.49038	0.44377	-1.57167		0.44477	-1.45082	0.44377	-1.53201
0.44368	-1.56775	0.44266	-1.62891		0.44377	-1.38593	0.44275	-0.29558		0.44378	-1.49434	0.44273	-1.57245		0.44376	-1.45432	0.44277	-1.53275
0.44268	-1.56645	0.44162	-1.63606		0.44276	-1.38675	0.44175	-0.29577		0.44278	-1.49897	0.44174	-1.57188		0.44277	-1.45585	0.44177	-1.53442
0.44167	-1.57118	0.44064	-1.63503		0.44176	-1.38965	0.44076	-0.29619		0.44176	-1.50045	0.44075	-1.5705		0.44176	-1.45479	0.44078	-1.53673
0.44066	-1.5716	0.43964	-1.63824		0.44076	-1.38962	0.43976	-0.29672		0.44077	-1.50063	0.43976	-1.57242		0.44074	-1.45915	0.43977	-1.53896
0.43966	-1.57272	0.43864	-1.64069		0.43979	-1.38959	0.43875	-0.29702		0.43977	-1.50293	0.43877	-1.57383		0.43974	-1.45826	0.43877	-1.54057
0.43867	-1.57762	0.43765	-1.64532		0.43877	-1.39269	0.43775	-0.29785		0.43877	-1.5039	0.43776	-1.58186		0.43876	-1.4616	0.43776	-1.54456
0.43766	-1.5816	0.43665	-1.64886		0.4378	-1.39528	0.43675	-0.29846		0.43773	-1.50742	0.43672	-1.58686		0.43774	-1.47121	0.43678	-1.54671
0.43665	-1.58438	0.43563	-1.65239		0.43675	-1.39856	0.43575	-0.29881		0.43676	-1.50941	0.43576	-1.58709		0.43673	-1.47147	0.43579	-1.54731
0.43566	-1.58619	0.43464	-1.65376		0.43577	-1.40078	0.43473	-0.29914		0.43575	-1.51182	0.43476	-1.58802		0.43577	-1.47057	0.43478	-1.55133
0.43467	-1.58836	0.43364	-1.65791		0.43477	-1.40273	0.43376	-0.29927		0.43475	-1.51317	0.43375	-1.58854		0.43474	-1.47048	0.43377	-1.55328
0.43368	-1.59344	0.43265	-1.66104		0.43377	-1.40342	0.43274	-0.29968		0.43377	-1.51576	0.43277	-1.58556		0.43375	-1.47393	0.43276	-1.55422
0.43268	-1.59489	0.43163	-1.66392		0.43277	-1.40425	0.43177	-0.29993		0.43277	-1.51579	0.43174	-1.59117		0.43276	-1.47561	0.43178	-1.55754
0.43166	-1.59796	0.43064	-1.66643		0.43178	-1.40685	0.43075	-0.30055		0.43177	-1.51773	0.43074	-1.59895		0.43174	-1.47737	0.43077	-1.55963
0.43067	-1.59998	0.42964	-1.66788		0.43076	-1.40797	0.42976	-0.3011		0.43076	-1.52083	0.42974	-1.59817		0.43076	-1.47597	0.42976	-1.56014
0.42966	-1.60269	0.42865	-1.67236		0.42979	-1.40893	0.42876	-0.30183		0.42976	-1.52291	0.42875	-1.60382		0.42975	-1.47853	0.42878	-1.56346
0.42867	-1.60364	0.42764	-1.67312		0.42878	-1.41167	0.42776	-0.30186		0.42876	-1.52556	0.42774	-1.6055		0.42877	-1.4844	0.42778	-1.56513
0.42767	-1.60464	0.42664	-1.67519		0.42777	-1.4131	0.42677	-0.30192		0.42775	-1.52699	0.42675	-1.60411		0.42776	-1.48608	0.42677	-1.56725
0.42666	-1.60771	0.42562	-1.67897		0.42678	-1.41743	0.42578	-0.30214		0.42679	-1.52725	0.42575	-1.6065		0.42676	-1.48722	0.42577	-1.56993
0.42568	-1.61201	0.42464	-1.68358		0.42578	-1.41849	0.42476	-0.30324		0.42577	-1.5302	0.42474	-1.61145		0.42575	-1.48945	0.42477	-1.57491
0.42465	-1.61721	0.42363	-1.68385		0.42478	-1.424	0.42376	-0.3037		0.42475	-1.53369	0.42375	-1.61696		0.42476	-1.49287	0.42376	-1.57587
0.42366	-1.62015	0.42264	-1.68569		0.42376	-1.42573	0.42274	-0.30394		0.42376	-1.53505	0.42273	-1.61462		0.42375	-1.49354	0.42275	-1.57572
0.42267	-1.61937	0.42164	-1.6859		0.4228	-1.42629	0.42175	-0.30446		0.42276	-1.5354	0.42173	-1.61672		0.42275	-1.49476	0.42175	-1.57713
0.42167	-1.62299	0.42064	-1.68538		0.42176	-1.42803	0.42075	-0.30452		0.42175	-1.53702	0.42075	-1.61916		0.42175	-1.49561	0.42075	-1.57995
0.42067	-1.62388	0.41963	-1.69011		0.42077	-1.42913	0.41976	-0.30477		0.42076	-1.53727	0.41973	-1.61637		0.42075	-1.49789	0.41975	-1.58002
0.41966	-1.62538	0.41863	-1.69566		0.41977	-1.43059	0.41874	-0.30543		0.41974	-1.5417	0.41876	-1.61617		0.41974	-1.49894	0.41876	-1.5819
0.41868	-1.62906	0.41765	-1.7008		0.41876	-1.43408	0.41774	-0.30583		0.41878	-1.54771	0.41777	-1.62025		0.41876	-1.50154	0.41776	-1.58419
0.41764	-1.63056	0.41665	-1.70432		0.41777	-1.43586	0.41675	-0.30604		0.41776	-1.5493	0.41675	-1.62379		0.41777	-1.50204	0.41676	-1.58506
0.41666	-1.63187	0.41566	-1.70848		0.41677	-1.43729	0.41575	-0.30643		0.41675	-1.546	0.41574	-1.62867		0.41676	-1.503	0.41576	-1.58746
0.41566	-1.63815	0.41465	-1.7111		0.41579	-1.44017	0.41476	-0.30704		0.41574	-1.55091	0.41474	-1.63352		0.41577	-1.50626	0.41475	-1.59023
0.41467	-1.64071	0.41366	-1.71273		0.41477	-1.44301	0.41377	-0.30727		0.41476	-1.55354	0.41375	-1.63569		0.41475	-1.50908	0.41377	-1.59228
0.41367	-1.63996	0.41265	-1.71667		0.4138	-1.44425	0.41276	-0.30788		0.41376	-1.55606	0.41277	-1.63732		0.41375	-1.51046	0.41278	-1.59531
0.41267	-1.64325	0.41162	-1.72191		0.41278	-1.44716	0.41174	-0.30892		0.41276	-1.5575	0.41177	-1.63966		0.41277	-1.514	0.41177	-1.59856
0.41166	-1.6472	0.41062	-1.72028		0.41177	-1.45177	0.41074	-0.30911		0.41175	-1.55942	0.41076	-1.63849		0.41176	-1.51664	0.41077	-1.59952
0.41066	-1.65043	0.40964	-1.72076		0.41077	-1.45246	0.40975	-0.30928		0.41077	-1.56123	0.40976	-1.64143		0.41075	-1.51868	0.40976	-1.59974
0.40967	-1.64985	0.40864	-1.72572		0.40977	-1.45448	0.40877	-0.30956		0.40975	-1.56269	0.40876	-1.64352		0.40975	-1.52028	0.40878	-1.60138
0.40869	-1.65227	0.40763	-1.72508		0.40877	-1.45569	0.40775	-0.30996		0.40878	-1.56398	0.40776	-1.64487		0.40875	-1.52177	0.40777	-1.60491
0.40769	-1.65474	0.40664	-1.7255		0.40778	-1.45957	0.40678	-0.3104		0.40777	-1.56582	0.40679	-1.64729		0.40777	-1.52424	0.40677	-1.60627
0.40668	-1.65717	0.40565	-1.72672		0.40679	-1.46059	0.40577	-0.31081		0.40676	-1.56829	0.40577	-1.65027		0.40678	-1.5254	0.40577	-1.60945
0.40569	-1.66153	0.40462	-1.73555		0.40578	-1.46403	0.40475	-0.31124		0.40576	-1.57204	0.40476	-1.65292		0.40576	-1.52824	0.40476	-1.6104
0.40468	-1.66308	0.40365	-1.73347		0.40478	-1.46668	0.40377	-0.31137		0.40475	-1.57345	0.40377	-1.65607		0.40476	-1.52942	0.40376	-1.61182
0.40369	-1.66454	0.40264	-1.73675		0.40378	-1.46819	0.40276	-0.31208		0.40376	-1.57487	0.40276	-1.65865		0.40377	-1.53035	0.40276	-1.61363
0.40266	-1.66851	0.40163	-1.7403		0.40277	-1.47086	0.40176	-0.31283		0.40276	-1.577	0.40179	-1.66174		0.40277	-1.53441	0.40177	-1.61665
0.40167	-1.67236	0.40064	-1.7447		0.40178	-1.47179	0.40075	-0.31317		0.40174	-1.57772	0.40077	-1.66471		0.40176	-1.53605	0.40077	-1.6172
0.40065	-1.67533	0.39964	-1.75067		0.40079	-1.47617	0.39979	-0.31371		0.40077	-1.58011	0.39977	-1.66472		0.40076	-1.53561	0.39979	-1.6199
0.39968	-1.67786	0.39865	-1.75207		0.39979	-1.47976	0.39877	-0.31389		0.39976	-1.58298	0.39879	-1.66612		0.39977	-1.53138	0.39878	-1.62089
0.39867	-1.67821	0.39764	-1.75533		0.39878	-1.48126	0.39781	-0.31455		0.39877	-1.57991	0.39777	-1.6682		0.39878	-1.5409	0.39778	-1.62298
0.39768	-1.67761	0.39667	-1.75832		0.39778	-1.48125	0.39676	-0.31531		0.39778	-1.58071	0.39677	-1.67037		0.39778	-1.5434	0.39678	-1.62628
0.39669	-1.68125	0.39565	-1.76093		0.39679	-1.48579	0.39577	-0.31553		0.39677	-1.58634	0.39577	-1.67202		0.39678	-1.54615	0.3958	-1.62618
0.39569	-1.68398	0.39468	-1.76426		0.3958	-1.48859	0.39477	-0.31606		0.39576	-1.58861	0.39478	-1.67374		0.39577	-1.54684	0.3948	-1.62973
0.39469	-1.68788	0.39367	-1.77086		0.39479	-1.49147	0.39378	-0.31669		0.39476	-1.59271	0.39378	-1.67697		0.39476	-1.55113	0.39379	-1.63204
0.39369	-1.68992	0.39264	-1.77674		0.39381	-1.49557	0.39277	-0.31748		0.39379	-1.5996	0.39278	-1.68107		0.39378	-1.55474	0.39276	-1.6371
0.39269	-1.69813	0.39166	-1.77948		0.3928	-1.49983	0.39179	-0.31775		0.39276	-1.60542	0.39178	-1.68353		0.39278	-1.55753	0.39178	-1.63713
0.39167	-1.69974	0.39065	-1.7806		0.39181	-1.50123	0.39078	-0.31816		0.39178	-1.60598	0.39077	-1.68585		0.39178	-1.55896	0.3908	-1.63981
0.39067	-1.70074	0.38966	-1.77922		0.3908	-1.50469	0.38978	-0.31876		0.39077	-1.60846	0.38978	-1.6898		0.39077	-1.56135	0.3898	-1.64206
0.38969	-1.70401	0.38867	-1.7835		0.3898	-1.50816	0.38878	-0.31934		0.38979	-1.60888	0.38878	-1.69408		0.38977	-1.56297	0.3888	-1.64541
0.38871	-1.70998	0.38767	-1.78473		0.38879	-1.51125	0.38778	-0.31997		0.38878	-1.61191	0.38778	-1.69645		0.3888	-1.56409	0.3878	-1.6478
0.3877	-1.71486	0.38665	-1.79673		0.38781	-1.51348	0.38679	-0.32074		0.38779	-1.61474	0.38678	-1.70238		0.38779	-1.56474	0.38682	-1.65197
0.38668	-1.72229	0.38568	-1.79868		0.3868	-1.51908	0.38579	-0.32189		0.38678	-1.61849	0.38579	-1.70708		0.38678	-1.57179	0.38579	-1.65665
0.38568	-1.72714	0.38463	-1.79558		0.3858	-1.52413	0.38479	-0.32236		0.38581	-1.6218	0.38479	-1.70796		0.38579	-1.57672	0.38478	-1.65724
0.38467	-1.72376	0.38366	-1.79521		0.3848	-1.52518	0.38377	-0.32292		0.38477	-1.62227	0.38378	-1.70965		0.38478	-1.57473	0.38378	-1.65944
0.38367	-1.72728	0.38263	-1.79806		0.38379	-1.52692	0.38275	-0.32347		0.38377	-1.62147	0.38278	-1.7116		0.38378	-1.57944	0.38277	-1.66124
0.38267	-1.73016	0.38164	-1.80088		0.3828	-1.53156	0.38179	-0.32393		0.38277	-1.62845	0.38178	-1.71335		0.38277	-1.57994	0.38178	-1.66369
0.38168	-1.73112	0.38064	-1.80751		0.38179	-1.53369	0.38078	-0.32464		0.38178	-1.63118	0.38079	-1.71643		0.38179	-1.58243	0.38078	-1.66583
0.38067	-1.73292	0.37967	-1.81309		0.3808	-1.53787	0.37978	-0.32505		0.38078	-1.63492	0.37978	-1.71909		0.38079	-1.58776	0.37979	-1.67028
0.37968	-1.73175	0.37865	-1.8174		0.37979	-1.54295	0.37879	-0.32602		0.37978	-1.63916	0.37879	-1.72144		0.37978	-1.59116	0.37878	-1.6739
0.37867	-1.7381	0.37766	-1.82102		0.37879	-1.54643	0.37778	-0.32678		0.37879	-1.64374	0.37779	-1.7262		0.37878	-1.59522	0.37778	-1.67674
0.37769	-1.74182	0.37666	-1.82212		0.3778	-1.55091	0.37678	-0.32747		0.37779	-1.64554	0.3768	-1.7292		0.37779	-1.59731	0.37679	-1.67857
0.37667	-1.74513	0.37565	-1.82316		0.37682	-1.55383	0.37577	-0.32811		0.37678	-1.64779	0.37577	-1.73389		0.37679	-1.60048	0.37578	-1.6826
0.37567	-1.7491	0.37468	-1.82479		0.3758	-1.55827	0.37479	-0.32875		0.37579	-1.65088	0.37479	-1.73684		0.37578	-1.60397	0.3748	-1.68422
0.3747	-1.75325	0.37368	-1.82909		0.37482	-1.56178	0.37379	-0.32927		0.37479	-1.65278	0.37381	-1.74147		0.37481	-1.60651	0.37381	-1.68919
0.3737	-1.75847	0.37268	-1.83254		0.3738	-1.56594	0.37278	-0.33008		0.37382	-1.65653	0.3728	-1.74491		0.37376	-1.61036	0.37279	-1.69172
0.37269	-1.76213	0.37168	-1.83599		0.37283	-1.5703	0.3718	-0.33097		0.3728	-1.66017	0.37181	-1.7474		0.37277	-1.61192	0.37179	-1.69557
0.3717	-1.76544	0.37068	-1.84292		0.37181	-1.57316	0.37079	-0.33197		0.3718	-1.6636	0.3708	-1.7494		0.37179	-1.61445	0.37081	-1.69848
0.37071	-1.76776	0.36968	-1.84873		0.37082	-1.57779	0.36981	-0.33238		0.37081	-1.66811	0.36981	-1.75366		0.37081	-1.61857	0.36982	-1.70085
0.36972	-1.77091	0.36869	-1.85259		0.36982	-1.58213	0.36881	-0.33316		0.3698	-1.67103	0.36882	-1.75679		0.3698	-1.62245	0.3688	-1.70258
0.3687	-1.774	0.36767	-1.85631		0.36883	-1.58558	0.36781	-0.33405		0.36884	-1.67301	0.3678	-1.76242		0.3688	-1.62509	0.3678	-1.70868
0.36771	-1.77879	0.36666	-1.8581		0.36784	-1.59041	0.3668	-0.33503		0.36781	-1.67767	0.3668	-1.76693		0.36779	-1.6292	0.3668	-1.7119
0.36672	-1.78208	0.36567	-1.85911		0.36684	-1.59542	0.36581	-0.33577		0.36682	-1.68286	0.36581	-1.77008		0.36681	-1.6321	0.3658	-1.71538
0.36571	-1.7846	0.36467	-1.86606		0.36582	-1.59905	0.36482	-0.33678		0.3658	-1.68614	0.36481	-1.77459		0.36578	-1.63612	0.3648	-1.7192
0.36469	-1.7907	0.36367	-1.87159		0.36484	-1.60659	0.36379	-0.33758		0.36481	-1.69226	0.36379	-1.77905		0.36482	-1.64059	0.36379	-1.72272
0.36374	-1.79527	0.36267	-1.87902		0.36381	-1.61346	0.3628	-0.33823		0.3638	-1.6967	0.36282	-1.78356		0.36381	-1.64431	0.36279	-1.72906
0.3627	-1.79817	0.36166	-1.88552		0.36282	-1.61771	0.36181	-0.33949		0.3628	-1.70013	0.3618	-1.78785		0.36279	-1.64968	0.36178	-1.73281
0.36171	-1.80396	0.36068	-1.89014		0.3618	-1.62411	0.3608	-0.34097		0.36179	-1.70416	0.36081	-1.79431		0.3618	-1.65368	0.3608	-1.73801
0.36071	-1.81136	0.35967	-1.89405		0.36082	-1.63208	0.35979	-0.3419		0.36079	-1.71255	0.35981	-1.79638		0.36079	-1.65969	0.35979	-1.74064
0.35969	-1.81425	0.35867	-1.8991		0.35983	-1.63802	0.35879	-0.34253		0.35981	-1.71589	0.3588	-1.80246		0.35978	-1.66486	0.35879	-1.74274
0.35871	-1.81849	0.35766	-1.9003		0.35882	-1.64388	0.35779	-0.34363		0.35881	-1.71967	0.35779	-1.80575		0.35879	-1.66866	0.3578	-1.74658
0.35771	-1.82327	0.35668	-1.90458		0.35783	-1.64788	0.35682	-0.34514		0.3578	-1.72576	0.3568	-1.80852		0.3578	-1.67446	0.35679	-1.75335
0.35668	-1.82988	0.35567	-1.9109		0.35684	-1.65529	0.3558	-0.34612		0.35681	-1.73141	0.35581	-1.81487		0.35679	-1.68048	0.35578	-1.75706
0.35571	-1.83273	0.35467	-1.91805		0.35581	-1.66188	0.35481	-0.34734		0.3558	-1.73586	0.3548	-1.82121		0.3558	-1.6846	0.35478	-1.76216
0.3547	-1.83846	0.35367	-1.92463		0.35482	-1.67075	0.35381	-0.34862		0.35482	-1.74334	0.3538	-1.8256		0.35478	-1.6907	0.35381	-1.76714
0.35371	-1.84495	0.35265	-1.93004		0.35383	-1.67613	0.3528	-0.3498		0.35381	-1.74721	0.35282	-1.82821		0.35379	-1.69615	0.35279	-1.77157
0.35269	-1.85168	0.35168	-1.9356		0.3528	-1.68266	0.35182	-0.35088		0.3528	-1.75158	0.3518	-1.83464		0.35279	-1.70086	0.35178	-1.77783
0.35172	-1.85738	0.35067	-1.94105		0.35181	-1.68963	0.35081	-0.35252		0.3518	-1.75871	0.35081	-1.83995		0.35181	-1.70696	0.35078	-1.7826
0.35069	-1.86292	0.34966	-1.94638		0.35082	-1.6962	0.34981	-0.35399		0.35081	-1.7649	0.34981	-1.84654		0.35081	-1.71095	0.3498	-1.78965
0.34971	-1.86859	0.34866	-1.95401		0.34984	-1.70683	0.3488	-0.355		0.3498	-1.77101	0.3488	-1.85449		0.34979	-1.71755	0.3488	-1.79603
0.34871	-1.87663	0.34768	-1.9584		0.3488	-1.71457	0.34782	-0.35597		0.34882	-1.77716	0.34781	-1.85819		0.34879	-1.72514	0.3478	-1.79872
0.34772	-1.87907	0.3467	-1.9675		0.34783	-1.72024	0.3468	-0.35748		0.34782	-1.78067	0.34683	-1.864		0.3478	-1.72857	0.34681	-1.80361
0.34672	-1.88361	0.34566	-1.97418		0.34682	-1.72918	0.3458	-0.35936		0.34682	-1.78695	0.34581	-1.87015		0.34681	-1.73575	0.3458	-1.81115
0.34571	-1.89088	0.34469	-1.97989		0.34583	-1.73839	0.3448	-0.36063		0.34582	-1.79583	0.3448	-1.87764		0.34578	-1.7444	0.34482	-1.81644
0.3447	-1.89623	0.34367	-1.98865		0.34484	-1.74819	0.3438	-0.36233		0.34482	-1.80349	0.34381	-1.88511		0.34479	-1.75154	0.34382	-1.82456
0.34372	-1.90625	0.34266	-1.99763		0.34384	-1.75809	0.3428	-0.36422		0.34379	-1.81099	0.34282	-1.89192		0.34381	-1.75987	0.34281	-1.8342
0.34273	-1.91586	0.34165	-2.00568		0.34283	-1.76832	0.34179	-0.36611		0.3428	-1.81522	0.34182	-1.90212		0.34282	-1.76916	0.34181	-1.84265
0.34171	-1.92461	0.34068	-2.01254		0.34179	-1.77995	0.34081	-0.36832		0.34181	-1.81821	0.34082	-1.91267		0.3418	-1.77778	0.34081	-1.85049
0.34071	-1.9325	0.33968	-2.01951		0.34085	-1.78943	0.33981	-0.36999		0.34082	-1.82835	0.3398	-1.92038		0.34081	-1.78478	0.33981	-1.85747
0.33971	-1.93993	0.33869	-2.02957		0.33982	-1.79916	0.33881	-0.37181		0.33984	-1.83578	0.33881	-1.92787		0.33982	-1.79158	0.3388	-1.86695
0.33871	-1.94834	0.33768	-2.03838		0.33882	-1.81135	0.3378	-0.37393		0.33881	-1.84853	0.33781	-1.93575		0.33881	-1.80229	0.33781	-1.87522
0.33772	-1.95738	0.33667	-2.04876		0.33782	-1.82245	0.33681	-0.37619		0.3378	-1.85781	0.3368	-1.94468		0.3378	-1.81037	0.33682	-1.88364
0.33672	-1.96503	0.33568	-2.06082		0.33685	-1.83336	0.33583	-0.37864		0.33681	-1.87622	0.33583	-1.95986		0.3368	-1.81999	0.33583	-1.89537
0.33573	-1.9775	0.33471	-2.06935		0.33584	-1.84814	0.33482	-0.38111		0.33584	-1.8969	0.33483	-1.97208		0.33582	-1.83212	0.33485	-1.90526
0.33473	-1.98842	0.3337	-2.07793		0.33486	-1.86143	0.33383	-0.38318		0.33481	-1.89627	0.33384	-1.98287		0.33482	-1.84367	0.33385	-1.91311
0.33373	-1.9972	0.33269	-2.08418		0.33387	-1.87461	0.33285	-0.38563		0.33384	-1.90052	0.33284	-1.99463		0.33383	-1.85303	0.33284	-1.92323
0.33275	-2.00803	0.33172	-2.09775		0.33285	-1.8875	0.33183	-0.38766		0.33283	-1.91193	0.33185	-2.00477		0.33282	-1.86276	0.33183	-1.93457
0.33173	-2.01798	0.33071	-2.10853		0.33186	-1.89803	0.33085	-0.39013		0.33183	-1.92324	0.33083	-2.01516		0.33183	-1.87377	0.33084	-1.94409
0.33075	-2.02753	0.3297	-2.12076		0.33088	-1.91323	0.32983	-0.39269		0.33085	-1.94186	0.32982	-2.0258		0.33083	-1.88442	0.32983	-1.95614
0.32974	-2.04379	0.32872	-2.13251		0.32987	-1.92676	0.32883	-0.39556		0.32983	-1.96089	0.32883	-2.03814		0.32982	-1.89671	0.32884	-1.9701
0.32874	-2.05505	0.32773	-2.14926		0.32887	-1.94391	0.32784	-0.39866		0.32883	-1.97371	0.32785	-2.05006		0.32882	-1.91118	0.32783	-1.98359
0.32775	-2.06665	0.32671	-2.16538		0.32786	-1.95999	0.32684	-0.40149		0.32784	-1.98468	0.32682	-2.06224		0.32782	-1.92671	0.32683	-1.99597
0.32673	-2.08441	0.32571	-2.17851		0.32686	-1.97537	0.32583	-0.4045		0.32686	-1.99612	0.32584	-2.07438		0.32684	-1.93838	0.32583	-2.01068
0.32574	-2.10015	0.32471	-2.19223		0.32586	-1.99291	0.32485	-0.40752		0.32584	-2.00833	0.32482	-2.08882		0.32583	-1.95267	0.32483	-2.02502
0.32474	-2.11528	0.32371	-2.20837		0.32487	-2.01133	0.32383	-0.41061		0.32483	-2.02296	0.32384	-2.10204		0.32482	-1.96767	0.32384	-2.0386
0.32374	-2.12942	0.32268	-2.22036		0.32384	-2.02939	0.32283	-0.41432		0.32382	-2.03723	0.32283	-2.11919		0.32382	-1.98274	0.32283	-2.05407
0.32273	-2.14728	0.32171	-2.2348		0.32284	-2.04994	0.3218	-0.41798		0.32283	-2.05425	0.32182	-2.13489		0.32282	-1.99867	0.32184	-2.06974
0.32172	-2.16328	0.32072	-2.2543		0.32184	-2.07007	0.32083	-0.42129		0.32183	-2.06885	0.32084	-2.15267		0.32183	-2.01532	0.32084	-2.08717
0.32073	-2.17925	0.3197	-2.27601		0.32087	-2.08846	0.31985	-0.42502		0.32084	-2.08522	0.31985	-2.16939		0.32084	-2.03166	0.31982	-2.10458
0.31973	-2.19714	0.31871	-2.29164		0.31985	-2.10799	0.31883	-0.42861		0.31984	-2.10202	0.31886	-2.18522		0.31984	-2.04893	0.31883	-2.12093
0.31873	-2.21519	0.31771	-2.30817		0.31884	-2.12944	0.31783	-0.43245		0.31883	-2.11996	0.31784	-2.20353		0.31882	-2.06737	0.31785	-2.13887
0.31774	-2.23339	0.3167	-2.32922		0.31785	-2.15093	0.31683	-0.4368		0.31782	-2.13895	0.31683	-2.22266		0.31782	-2.0867	0.31684	-2.15688
0.31675	-2.25052	0.31571	-2.3463		0.31686	-2.17285	0.31584	-0.44111		0.31682	-2.15871	0.31583	-2.24279		0.31683	-2.10521	0.31584	-2.17712
0.31573	-2.26992	0.3147	-2.36565		0.31587	-2.19688	0.31483	-0.44552		0.31583	-2.1786	0.31483	-2.26259		0.31582	-2.12533	0.31485	-2.19818
0.31472	-2.2922	0.3137	-2.38708		0.31485	-2.22098	0.31382	-0.45031		0.31484	-2.19809	0.31384	-2.28418		0.31483	-2.14406	0.31382	-2.21993
0.31374	-2.31625	0.31272	-2.40907		0.31384	-2.24422	0.31283	-0.45477		0.31382	-2.22089	0.31284	-2.30641		0.31382	-2.16599	0.31284	-2.24139
0.31273	-2.33776	0.31172	-2.43316		0.31286	-2.26942	0.31184	-0.45983		0.31283	-2.24235	0.31183	-2.33017		0.31284	-2.18803	0.31183	-2.26561
0.31175	-2.36256	0.31072	-2.46054		0.31185	-2.29388	0.31085	-0.46483		0.31182	-2.26492	0.31083	-2.35322		0.31185	-2.21003	0.31084	-2.29011
0.31074	-2.38778	0.30968	-2.4898		0.31087	-2.32057	0.30983	-0.47035		0.31085	-2.28873	0.30982	-2.38007		0.31082	-2.23257	0.30984	-2.31736
0.30974	-2.41551	0.3087	-2.51427		0.30986	-2.35	0.30884	-0.47571		0.30981	-2.31622	0.30884	-2.40677		0.30982	-2.25975	0.30883	-2.34125
0.30874	-2.44228	0.30772	-2.5367		0.30886	-2.37903	0.30783	-0.48124		0.30883	-2.34309	0.30785	-2.43119		0.30883	-2.28558	0.30784	-2.36564
0.30774	-2.46818	0.30671	-2.56605		0.30786	-2.40859	0.30679	-0.48735		0.30784	-2.36623	0.30683	-2.46088		0.30784	-2.3125	0.30681	-2.39469
0.30671	-2.49669	0.30573	-2.59801		0.30685	-2.43758	0.30582	-0.49327		0.30684	-2.39231	0.30583	-2.48881		0.30683	-2.338	0.30585	-2.42099
0.30573	-2.52698	0.30472	-2.62826		0.30585	-2.46916	0.30481	-0.49906		0.30584	-2.40879	0.30483	-2.51646		0.30582	-2.36546	0.30483	-2.44848
0.30474	-2.55479	0.30371	-2.65964		0.30484	-2.4989	0.30381	-0.50517		0.30482	-2.43856	0.30383	-2.54662		0.30481	-2.39275	0.30383	-2.48066
0.30374	-2.58801	0.3027	-2.6914		0.30384	-2.53224	0.30283	-0.51175		0.30384	-2.46931	0.30282	-2.57771		0.30382	-2.42108	0.30281	-2.5114
0.30272	-2.6189	0.30172	-2.72685		0.30284	-2.56522	0.30181	-0.51823		0.30283	-2.50125	0.30183	-2.60814		0.30282	-2.45246	0.30184	-2.5407
[truncated: 4 more rows]

## Sheet: Fig 3
Fig 3a (inset CO2 flux)			Fig 3b
Time (s)	CO2 flux (nmol s-1)
0	-0.000358		E (V vs SHE)	0.4	0.5	0.6	0.7	0.8	0.9	1	1.1
1.009	0.000348		Turnover time (s)	Consumed propane (nmol/Co-r)	Consumed propane (nmol/Co-r)	Consumed propane (nmol/Co-r)	Consumed propane (nmol/Co-r)	Consumed propane (nmol/Co-r)	Consumed propane (nmol/Co-r)	Consumed propane (nmol/Co-r)	Consumed propane (nmol/Co-r)
2.019	-0.00139		60	-2.58397	29.9092	60.5531	66.1467	53.4317	26.7618	22.8337	21.3935
3.03	-0.00118		120	-3.70688	51.0815	164.849	176.35	137.507	35.2983	27.3629	32.0673
4.039	-0.00111		180	-8.98738	101.942	257.816	287.087	222.731	35.9829	31.4579	31.9901
5.048	-0.0016		240	-9.48822	150.076	337.329	392.535	300.95	41.852	34.071	32.6329
6.059	-0.00128		300	-13.671	182.761	403.025	483.323	369.81	44.8701	31.8878	31.581
7.068	-0.000868		360	-15.3325	238.798	478.163	593.008	463.002	45.0718	32.635	31.9817
8.077	-0.00202
9.087	-0.00198
10.097	-0.00211		Fig 3c
11.106	-0.0024			Turnover Rate
12.117	-0.00136		E (V vs SHE)	Rate (nmol/s Co-r)
13.127	-0.00327		0.4	-0.04483
14.136	-0.00146		0.5	0.7084
15.146	0.000671		0.6	1.37243
16.156	-0.00084		0.7	1.74317
17.165	-0.000923		0.8	1.34427
18.175	-0.00266		0.9	0.06007
19.185	-0.00255		1	0.03103
20.195	-0.0015		1.1	0.02483
21.205	-0.00375
22.215	-0.00411
23.224	-0.00268
24.234	-0.00158
25.243	-0.00271
26.252	-0.00256
27.263	-0.00201
28.273	-0.00254
29.282	-0.00137
30.292	-0.00244
31.301	-0.00107
32.311	-0.00213
33.321	-0.00271
34.332	-0.00104
35.341	-0.00252
36.352	-0.00239
37.36	-0.00117
38.37	-0.0033
39.38	-0.00263
40.389	-0.00419
41.399	-0.00133
42.409	-0.00217
43.419	-0.00301
44.429	-0.00196
45.438	-0.00271
46.448	-0.00245
47.458	0.000151
48.467	-0.00181
49.478	-0.00446
50.487	-0.00448
51.496	-0.00244
52.506	-0.00303
53.516	-0.00171
54.525	-0.00219
55.535	-0.00325
56.545	-0.00263
57.555	-0.00283
58.564	-0.00354
59.574	-0.00226
60.585	-0.00136
61.594	-0.0035
62.603	-0.00524
63.613	-0.00164
64.624	-0.00333
65.633	-0.00251
66.643	-0.00412
67.653	-0.000952
68.662	-0.00104
69.672	-0.00344
70.681	-0.00356
71.692	-0.00439
72.701	-0.00155
73.711	-0.00308
74.721	-0.00283
75.731	-0.0029
76.741	-0.00252
77.75	-0.00326
78.76	-0.00283
79.77	-0.00419
80.78	-0.00132
81.789	-0.00283
82.799	-0.00337
83.808	-0.00207
84.818	-0.00286
85.827	-0.00488
86.837	-0.00379
87.848	-0.00309
88.857	-0.00188
89.867	-0.00402
90.876	-0.00301
91.886	0.0198
92.896	0.0757
93.906	0.0908
94.916	0.0841
95.925	0.0846
96.935	0.0779
97.945	0.0815
98.954	0.0794
99.964	0.0828
100.975	0.0801
101.983	0.0791
102.994	0.0796
104.003	0.0818
105.013	0.0819
106.022	0.0839
107.033	0.0849
108.042	0.0858
109.052	0.0866
110.062	0.0891
111.072	0.0898
112.08	0.0889
113.091	0.0903
114.1	0.0902
115.11	0.0909
116.12	0.0924
117.13	0.0935
118.139	0.094
119.149	0.0946
120.158	0.0969
121.168	0.0943
122.178	0.0967
123.188	0.0966
124.198	0.0997
125.207	0.1
126.218	0.101
127.228	0.102
128.237	0.0993
129.246	0.102
130.257	0.102
131.266	0.103
132.275	0.103
133.285	0.102
134.295	0.103
135.306	0.105
136.315	0.105
137.325	0.103
138.335	0.102
139.344	0.0992
140.354	0.105
141.363	0.104
142.372	0.107
143.383	0.103
144.392	0.105
145.403	0.104
146.412	0.107
147.422	0.107
148.432	0.108
149.441	0.106
150.451	0.107
151.461	0.107
152.47	0.107
153.48	0.107
154.491	0.105
155.501	0.106
156.509	0.105
157.52	0.106
158.528	0.104
159.538	0.107
160.548	0.104
161.559	0.103
162.568	0.107
163.577	0.105
164.588	0.105
165.598	0.106
166.606	0.106
167.617	0.106
168.628	0.106
169.636	0.107
170.646	0.105
171.656	0.105
172.665	0.104
173.676	0.108
174.685	0.103
175.696	0.105
176.704	0.106
177.714	0.105
178.725	0.104
179.734	0.107
180.743	0.107
181.754	0.105
182.762	0.105
183.773	0.107
184.783	0.107
185.792	0.103
186.801	0.107
187.812	0.102
188.822	0.105
189.832	0.105
190.841	0.104
191.851	0.103
192.861	0.102
193.87	0.105
194.88	0.104
195.89	0.104
196.899	0.104
197.909	0.105
198.92	0.104
199.928	0.103
200.938	0.103
201.949	0.103
202.958	0.106
203.968	0.106
204.977	0.102
205.987	0.105
206.996	0.105
208.006	0.105
209.017	0.104
210.025	0.102
211.035	0.104
212.046	0.103
213.055	0.103
214.065	0.105
215.074	0.104
216.085	0.1
217.093	0.102
218.104	0.102
219.114	0.101
220.123	0.1
221.133	0.102
222.143	0.101
223.152	0.1
224.162	0.104
225.172	0.101
226.182	0.1
227.192	0.103
228.201	0.0999
229.211	0.101
230.22	0.102
231.23	0.1
232.241	0.101
233.249	0.103
234.259	0.102
235.269	0.1
236.28	0.101
237.289	0.102
238.3	0.0979
239.309	0.0964
240.318	0.0992
241.328	0.0955
242.338	0.102
243.346	0.0968
244.357	0.0994
245.367	0.0989
246.377	0.0948
247.386	0.101
248.397	0.101
249.406	0.102
250.415	0.0961
251.426	0.0982
252.435	0.0977
253.445	0.0979
254.454	0.0975
255.464	0.0984
256.473	0.0978
257.484	0.0973
258.494	0.0966
259.504	0.0948
260.513	0.0948
261.522	0.0957
262.533	0.0959
263.541	0.0958
264.551	0.0951
265.562	0.0953
266.572	0.0948
267.582	0.0943
268.591	0.0946
269.601	0.0935
270.611	0.0958
271.62	0.0966
272.631	0.0947
273.639	0.0962
274.65	0.0969
275.66	0.0938
276.669	0.094
277.678	0.0945
278.688	0.0971
279.698	0.0977
280.706	0.0952
281.718	0.0949
282.728	0.0966
283.736	0.097
284.747	0.0936
285.756	0.0927
286.767	0.0934
287.775	0.0931
288.785	0.0912
289.795	0.0931
290.804	0.094
291.815	0.0939
292.825	0.0938
293.834	0.0942
294.844	0.0929
295.854	0.094
296.865	0.0947
297.874	0.0917
298.884	0.0916
299.893	0.0926
300.903	0.09
301.913	0.0929
302.922	0.0932
303.932	0.0933
304.941	0.0918
305.952	0.0925
306.963	0.0911
307.971	0.0911
308.981	0.0907
309.991	0.093
311	0.0906
312.01	0.0917
313.02	0.0908
314.028	0.0929
315.039	0.09
316.05	0.0925
317.058	0.0899
318.068	0.0913
319.078	0.0904
320.088	0.0903
321.097	0.0902
322.107	0.0913
323.117	0.0936
324.126	0.0917
325.135	0.0913
326.147	0.089
327.156	0.0904
328.166	0.0895
329.175	0.09
330.185	0.0905
331.194	0.0852
332.205	0.0704
333.215	0.0594
334.224	0.0508
335.234	0.0444
336.244	0.0393
337.253	0.0319
338.263	0.0296
339.272	0.0275
340.283	0.0249
341.291	0.0236
342.301	0.021
343.312	0.017
344.321	0.019
345.331	0.0157
346.341	0.0142
347.351	0.0153
348.36	0.0143
349.371	0.0127
350.38	0.0107
351.389	0.0106
352.399	0.0127
353.409	0.0101
354.417	0.00776
355.429	0.00767
356.439	0.00797
357.448	0.00943
358.458	0.00766
359.467	0.00775
360.477	0.00719
361.486	0.00547
362.496	0.00472
363.506	0.00715
364.516	0.00531
365.526	0.00617
366.536	0.00502
367.546	0.00534
368.555	0.0036
369.565	0.00489
370.575	0.0053
371.584	0.00492
372.594	0.00409
373.604	0.0044
374.613	0.00383
375.623	0.00332
376.633	0.00352
377.643	0.00322
378.652	0.00342
379.663	0.00306
380.672	0.00399
381.682	0.00202
382.692	0.00327
383.702	0.00179
384.711	0.00233
385.721	0.00373
386.731	0.00295
387.741	0.00393
388.75	0.0044
389.76	0.00239
390.77	0.00269
391.779	0.00167
392.789	0.00238
393.799	0.0023
394.808	0.00352
395.818	0.00359
396.828	0.00311
397.838	0.00185
398.847	0.00309
399.857	0.00234
400.868	0.00362
401.876	0.00275
402.886	0.00339
403.896	0.00282
404.905	0.0025
405.915	0.00351
406.925	0.00234
407.935	0.00059
408.945	0.00288
409.954	0.00227
410.964	0.00346
411.974	0.00147
412.983	0.00267
413.995	0.000488
415.002	0.00242
416.012	0.00241
417.022	0.00152
418.033	0.00304
419.041	0.00251
420.052	0.00287
421.062	0.00208
422.071	0.00118
423.081	0.00276
424.092	0.00216
425.1	0.00159
426.11	-0.000554
427.121	0.00193
428.131	0.00108
429.14	0.00165
430.149	0.000964
431.16	0.00219
432.169	0.00122
433.178	0.00291
434.189	0.00138
435.197	0.00296
436.207	0.00325
437.218	0.00404
438.228	0.00195
439.237	0.0021
440.247	0.00218
441.257	0.00174
442.266	0.00162
443.276	0.00227
444.286	0.00228
445.295	0.00202
446.305	0.00108
447.315	0.000528
448.326	0.00069

## Sheet: Fig 4
Fig 4a (inset CO2 flux)						Fig 4b
0.4 V		0.7 V				Average												Error (one standard deviation)
Time (s)	CO2 flux (nmol/s)	Time (s)	CO2 flux (nmol/s)			E (V vs SHE)	0.1	0.2	0.3	0.4	0.5	0.6	0.7	0.8	0.9	1		E (V vs SHE)	0.1	0.2	0.3	0.4	0.5	0.6	0.7	0.8	0.9	1
0	-0.00826	0	0.02584			Adsorption time (s)	Adsorbed propane (nmol/Co-r)	Adsorbed propane (nmol/Co-r)	Adsorbed propane (nmol/Co-r)	Adsorbed propane (nmol/Co-r)	Adsorbed propane (nmol/Co-r)	Adsorbed propane (nmol/Co-r)	Adsorbed propane (nmol/Co-r)	Adsorbed propane (nmol/Co-r)	Adsorbed propane (nmol/Co-r)	Adsorbed propane (nmol/Co-r)		Adsorption time (s)	Adsorbed propane (nmol/Co-r)	Adsorbed propane (nmol/Co-r)	Adsorbed propane (nmol/Co-r)	Adsorbed propane (nmol/Co-r)	Adsorbed propane (nmol/Co-r)	Adsorbed propane (nmol/Co-r)	Adsorbed propane (nmol/Co-r)	Adsorbed propane (nmol/Co-r)	Adsorbed propane (nmol/Co-r)	Adsorbed propane (nmol/Co-r)
1.754	-0.000967	1.677	0.01879			1	4.4859	0.77625	-4.17462	0	-3.59722	-0.23873	1.22244	-3.01648	3.19718	--		1	--	--	--	--	--	--	--	--	--	--
3.507	0.01199	3.356	0.02461			5	0.22244	5.34088	-4.12702	12.8491	20.7495	6.64026	27.3176	16.4741	10.1197	--		5	--	--	--	--	--	--	--	--	--	--
5.26	-0.00913	5.036	0.02734			10	-0.43482	0.80904	32.0696	73.6114	72.6778	47.4829	43.3411	20.1462	11.425	2.30622		10	3.11988	5.67223	25.5485	17.9919	25.7459	22.471	14.975	8.65389	9.167	3.23746
7.014	-0.00939	6.714	0.01066			30	1.56953	13.7843	116.877	161.138	149.803	146.161	123.139	55.7483	21.6024	0.20997		30	4.63425	7.56068	62.8572	68.3168	4.28757	54.5225	77.3663	3.57803	18.0064	2.27546
8.767	-0.01151	8.393	0.00405			60	1.13869	28.4917	230.882	305.212	243.087	235.227	204.17	122.087	31.6295	10.0566		60	4.99932	3.03067	116.579	72.346	75.9563	88.8846	75.9625	34.7871	11.95	2.16036
10.52	-0.01347	10.071	0.01462			120	-1.83318	53.5124	336.066	418.968	375.272	229.738	253.712	156.123	87.1796	4.39883		120	0.26352	8.08817	124.388	53.9053	31.2696	117.96	200.016	43.5533	92.6482	1.87676
12.273	-0.00552	11.752	0.0179			240	11.1427	124.288	392.548	597.452	546.651	508.002	504.324	215.351	58.5529	7.61535		240	4.50473	41.5823	162.569	144.99	346.727	293.584	47.9219	134.514	28.9552	13.4648
14.026	0.000393	13.428	0.01581			360	8.94264	270.005	467.053	632.159	435.894	386.318	348.388	--	-6.41075	10.893		360	--	--	--	--	--	--	--	--	--	--
15.78	-0.00907	15.108	0.00726
17.533	-0.01725	16.787	0.01513
19.286	-0.00466	18.465	0.01196
21.038	-0.01031	20.144	0.00682
22.792	-0.00539	21.823	0.00787			Figure 4c
24.546	-0.00944	23.502	0.00903				Adsorption Rate
26.299	-0.0023	25.18	0.00308			E (V vs SHE)	Rate (nmol/s Co-r)
28.053	-0.00477	26.859	0.01898			0.1	0.05232
29.806	-0.00483	28.539	0.01365			0.2	0.45948
31.559	-0.01903	30.215	-0.00719			0.3	3.89591
33.313	-0.00326	31.896	0.00449			0.4	5.37127
35.066	-0.00472	33.575	0.00954			0.5	4.99342
36.819	-0.00632	35.253	0.002			0.6	4.87202
38.572	-0.0054	36.932	0.00816			0.7	4.10464
40.325	-0.01249	38.611	0.00514			0.8	1.85828
42.079	-0.00879	40.289	0.00746			0.9	0.72008
43.833	-0.00676	41.968	1.97944e-05			1	0.007
45.585	0.00155	43.647	0.00749
47.339	-0.00582	45.326	0.00935
49.091	-0.01658	47.003	0.003
50.846	-0.0132	48.683	0.000613626
52.599	-0.000587	50.362	0.01223
54.351	-0.00949	52.041	-0.000455271
56.104	-0.01415	53.719	-0.01056
57.858	-0.00315	55.398	0.00864
59.611	-0.01413	57.076	-0.00274
61.365	-0.00627	58.756	0.00953
63.117	-0.01428	60.434	0.00868
64.87	-0.00273	62.113	0.01891
66.624	-0.00308	63.791	0.00744
68.379	-0.01715	65.47	-0.000762084
70.131	-0.01201	67.15	0.01767
71.884	-0.01017	68.827	0.00708
73.638	-0.01901	70.506	0.00211
75.39	-0.01663	72.186	0.01334
77.145	-0.01313	73.863	0.00703
78.898	-0.01825	75.543	0.000643318
80.652	-0.01627	77.221	0.00666
82.403	-0.01684	78.901	0.01411
84.157	-0.01521	80.578	0.00121
85.911	-0.00867	82.257	-0.000900645
87.664	-0.01651	83.937	0.00704
89.418	-0.01564	85.615	0.00645
91.17	-0.01656	87.294	-0.00252
92.924	-0.01733	88.972	0.01011
94.677	-0.01387	90.651	-0.00285
96.431	-0.01092	92.329	0.01439
98.183	-0.01869	94.008	0.00983
99.936	-0.01322	95.688	0.01309
101.689	-0.01792	97.365	0.00103
103.444	-0.01421	99.044	0.00346
105.197	-0.00842	100.724	0.01332
106.95	-0.01131	102.402	0.01463
108.702	-0.01571	104.08	0.01326
110.456	-0.00688	105.76	0.01023
112.21	-0.01301	107.438	-0.0024
113.963	-0.01837	109.116	0.00382
115.716	-0.01537	110.796	0.00708
117.469	-0.01869	112.476	0.00859
119.221	-0.01263	114.152	-0.00144
120.977	-0.01921	115.833	0.00935
122.729	-0.01334	117.511	0.0158
124.482	-0.00763	119.189	-0.00568
126.236	-0.01706	120.868	0.00216
127.989	-0.01929	122.548	0.02243
129.742	-0.00854	124.225	0.02061
131.496	-0.02153	125.904	0.02992
133.249	-0.01464	127.584	0.03347
135.001	-0.01059	129.262	0.04037
136.754	-0.01612	130.94	0.02847
138.509	-0.01105	132.62	0.03542
140.263	-0.01707	134.298	0.04872
142.016	-0.00203	135.976	0.03778
143.768	-0.00195	137.656	0.03437
145.521	-0.01194	139.335	0.04482
147.275	-0.01654	141.013	0.04361
149.028	-0.00221	142.692	0.04705
150.782	-0.01258	144.371	0.0528
152.534	-0.01535	146.049	0.05804
154.288	-0.00573	147.728	0.04684
156.041	-0.01712	149.406	0.05406
157.794	-0.0129	151.086	0.06155
159.548	-0.01566	152.764	0.04677
161.3	-0.00429	154.443	0.04938
163.054	-0.01032	156.122	0.05999
164.808	-0.01613	157.8	0.05291
166.561	-0.0098	159.479	0.0662
168.313	-0.00564	161.158	0.05387
170.066	-0.01159	162.838	0.06725
171.82	-0.0092	164.515	0.04917
173.574	0.000801	166.194	0.04213
175.327	-0.0105	167.873	0.06027
177.08	-0.00491	169.551	0.05408
178.833	-0.01837	171.23	0.05517
180.587	-0.00537	172.91	0.05536
182.34	-0.00539	174.587	0.05976
184.093	-0.00304	176.267	0.05932
185.846	-0.0175	177.945	0.05492
187.599	-0.01359	179.624	0.06825
189.353	-0.01768	181.303	0.05558
191.107	-0.00958	182.981	0.05448
192.86	-0.0128	184.66	0.06326
194.613	-0.01392	186.338	0.05397
196.367	-0.01879	188.018	0.05215
198.119	-0.01889	189.695	0.0608
199.872	-0.00175	191.375	0.05453
201.627	-0.00722	193.055	0.05198
203.38	-0.01138	194.734	0.0686
205.132	-0.00706	196.412	0.0499
206.885	-0.00306	198.09	0.04937
208.639	-0.01147	199.769	0.05084
210.392	-0.01222	201.448	0.05964
212.146	-0.00804	203.126	0.04842
213.899	-0.01267	204.805	0.04299
215.652	-0.01085	206.484	0.04966
217.405	-0.0155	208.162	0.05681
219.159	-0.00825	209.841	0.06166
220.913	-0.00784	211.52	0.05443
222.666	-0.01535	213.198	0.05394
224.418	-0.01261	214.877	0.04187
226.173	-0.01001	216.557	0.04948
227.925	-0.01221	218.235	0.0541
229.679	-0.0026	219.913	0.04229
231.432	-0.01117	221.592	0.05025
233.185	-0.01642	223.271	0.04997
234.939	-0.01197	224.949	0.04435
236.692	-0.01866	226.628	0.04306
238.445	-0.01092	228.308	0.05562
240.198	-0.00799	229.987	0.07248
241.951	-0.00817	231.664	0.0439
243.706	-0.01141	233.344	0.04851
245.457	-0.00661	235.023	0.04096
247.211	-0.01214	236.7	0.04695
248.964	-0.01065	238.38	0.03806
250.717	-0.00909	240.059	0.04657
252.472	-0.00876	241.736	0.03448
254.224	-0.01227	243.415	0.04379
255.977	-0.01343	245.095	0.05618
257.731	-0.00579	246.774	0.04771
259.484	0.000364	248.452	0.03947
261.238	-0.01643	250.131	0.05011
262.991	-0.01845	251.81	0.05591
264.744	-0.01015	253.488	0.05155
266.496	-0.01785	255.167	0.0347
268.25	-0.01948	256.846	0.05069
270.003	-0.0067	258.524	0.03358
271.757	-0.01417	260.203	0.05285
273.51	-0.00887	261.882	0.05339
275.263	-0.02068	263.561	0.04826
277.017	-0.01277	265.24	0.03497
278.77	-0.01015	266.918	0.03082
280.523	-0.0131	268.597	0.03961
282.276	-0.01199	270.275	0.04173
284.03	-0.00432	271.954	0.02792
285.782	-0.00709	273.634	0.03911
287.537	-0.00596	275.312	0.03935
289.29	-0.00349	276.99	0.03753
291.043	-0.01017	278.669	0.03962
292.796	-0.00798	280.349	0.05516
294.549	-0.00612	282.027	0.03942
296.304	-0.00657	283.706	0.03391
298.057	-0.00233	285.384	0.03933
299.81	-0.01546	287.062	0.03306
301.563	-0.00772	288.741	0.03982
303.316	-0.01428	290.421	0.03856
305.07	-0.00918	292.099	0.04197
306.823	-0.01896	293.777	0.04339
308.575	-0.01246	295.457	0.03977
310.329	-0.01826	297.136	0.04022
312.082	-0.00927	298.813	0.0343
313.836	-0.01717	300.494	0.03061
315.589	-0.01033	302.171	0.04274
317.342	-0.0096	303.849	0.0474
319.095	-0.00931	305.529	0.03958
320.848	-0.01699	307.207	0.03352
322.602	-0.00445	308.886	0.02585
324.356	-0.0072	310.565	0.03471
326.109	-0.01133	312.244	0.04232
327.861	-0.00254	313.924	0.03877
329.614	-0.01392	315.601	0.02853
331.369	-0.00968	317.28	0.0268
333.122	-0.01081	318.959	0.03749
334.874	-0.00279	320.637	0.02639
336.628	-0.000766	322.317	0.02498
338.381	-0.01102	323.995	0.03587
340.135	-0.00983	325.673	0.02866
341.887	-0.0054	327.352	0.02906
343.641	-0.01426	329.03	0.03535
345.394	-0.01001	330.71	0.03838
347.147	-0.00877	332.389	0.02826
348.901	-0.01302	334.068	0.02476
350.655	-0.01055	335.746	0.03134
352.408	-0.01495	337.425	0.03239
354.16	-0.0036	339.104	0.02504
355.913	-0.00194	340.782	0.03587
357.667	-0.01174	342.46	0.02892
359.42	-0.01246	344.14	0.02949
361.173	2.10952	345.819	0.03184
362.927	2.0072	347.497	0.0286
364.679	1.49425	349.176	0.02765
366.434	1.14617	350.856	0.02376
368.187	0.87037	352.534	0.04244
369.94	0.69856	354.212	0.03078
371.693	0.5466	355.891	0.0263
373.446	0.45478	357.57	0.04236
375.2	0.36864	359.248	0.02772
376.953	0.30993	360.927	0.18677
378.706	0.26321	362.606	0.33551
380.459	0.24144	364.285	0.31563
382.212	0.21131	365.964	0.26254
383.967	0.18307	367.642	0.22747
385.72	0.17131	369.321	0.21278
387.473	0.14099	371	0.16766
389.226	0.13496	372.678	0.14096
390.979	0.12021	374.357	0.1342
392.732	0.12623	376.035	0.11298
394.486	0.11553	377.714	0.11863
396.239	0.09008	379.393	0.09718
397.992	0.0843	381.072	0.09303
399.745	0.08868	382.751	0.07428
401.498	0.07746	384.43	0.06815
403.252	0.07066	386.108	0.0714
405.006	0.07719	387.786	0.05445
406.759	0.06039	389.465	0.0485
408.511	0.06078	391.144	0.06024
410.266	0.05521	392.822	0.03898
412.019	0.06256	394.501	0.04618
413.772	0.05717	396.18	0.03988
415.524	0.04773	397.861	0.04569
417.278	0.04681	399.537	0.03637
419.032	0.05114	401.217	0.03118
420.785	0.04061	402.895	0.03247
422.538	0.03949	404.574	0.03332
424.291	0.04222	406.253	0.02209
426.045	0.02197	407.931	0.03953
427.798	0.03042	409.61	0.02136
429.551	0.02676	411.289	0.02487
431.305	0.03972	412.967	0.03816
433.057	0.02738	414.647	0.02859
434.811	0.0218	416.325	0.03404
436.563	0.02089	418.003	0.02557
438.318	0.02579	419.683	0.03768
440.071	0.02042	421.361	0.0212
441.823	0.02247	423.04	0.00963
443.576	0.02556	424.719	0.02645
445.331	0.01395	426.397	0.00775
447.083	0.01723	428.077	0.02198
448.837	0.01459	429.755	0.03407
450.59	0.0207	431.434	0.02695
452.343	0.0111	433.112	0.02413
454.097	0.01	434.792	0.01806
455.85	0.00491	436.471	0.02948
457.604	0.01351	438.149	0.01142
459.357	0.00948	439.827	0.01868
461.11	0.00586	441.507	0.02661
462.864	0.00937	443.184	0.01091
464.616	0.00404	444.863	0.02175
466.369	0.00432	446.543	0.01818
468.122	0.00547	448.221	0.02197
469.876	0.0024	449.9	0.02391
471.63	0.00566	451.579	0.01845
473.384	-0.00229	453.257	0.0299
475.135	-0.000574	454.936	0.01277
476.889	0.00529	456.614	0.0128
478.642	0.00671	458.294	0.01509
		459.972	0.0103
		461.651	0.00546
		463.33	0.02016
		465.01	0.01376
		466.687	0.01198
		468.367	0.01401
		470.046	0.0175
		471.723	0.01217
		473.402	0.01297
		475.081	0.02103
		476.759	0.00382
		478.438	0.01971

## Sheet: Fig 5
					Fig 5b
Fig 5a (CO2 flux inset)					Average							Error (one standard deviation)
Eturnover= 0.7 V, tturnover = 240s		Econv= 0.7 V, tconv = 240s			E (V vs SHE)	0.5	0.6	0.7	0.9	1.1		E (V vs SHE)	0.5	0.6	0.7	0.9	1.1
Time (s)	CO2 flux (nmol s-1)	Time (s)	CO2 flux (nmol s-1)		Conversion time (s)	Consumed propane (nmol/Co-r)	Consumed propane (nmol/Co-r)	Consumed propane (nmol/Co-r)	Consumed propane (nmol/Co-r)	Consumed propane (nmol/Co-r)		Conversion time (s)	Consumed propane (nmol/Co-r)	Consumed propane (nmol/Co-r)	Consumed propane (nmol/Co-r)	Consumed propane (nmol/Co-r)	Consumed propane (nmol/Co-r)
0	-0.000358	0	-0.00226		1	0.06064	0.75336	0.61856	1.00666	0.46359		1	0.03862	0.20958	0.41163	0.12263	0.07208
1.009	0.000348	1.009	-0.00286		5	0.38341	--	10.8225	9.22826	11.0418		5	0.04044	--	3.4758	1.01203	0.83729
2.019	-0.00139	2.019	-0.00401		10	0.91639	11.8611	9.46265	15.2995	10.6683		10	0.67185	0.03592	1.611	5.32091	2.38913
3.03	-0.00118	3.029	-0.00357		30	3.2722	31.1387	27.4242	19.3939	11.2863		30	2.06788	0.69954	5.07784	6.31359	5.11306
4.039	-0.00111	4.039	-0.00369		60	10.8328	64.1157	59.0814	21.6536	11.6374		60	0.83201	9.91503	10.6588	5.27513	0.70879
5.048	-0.0016	5.048	-0.0023		240	113.214	290.284	224.526	46.6341	9.64623		240	73.5646	12.5853	58.6093	3.57087	1.61332
6.059	-0.00128	6.059	-0.00131
7.068	-0.000868	7.07	-0.00366
8.077	-0.00202	8.077	-0.00241
9.087	-0.00198	9.087	-0.00186		Fig. 5c
10.097	-0.00211	10.097	-0.00232		Average							Error (one standard deviation)
11.106	-0.0024	11.107	-0.00475		E (V vs SHE)	0.5	0.6	0.7	0.9	1.1		E (V vs SHE)	0.5	0.6	0.7	0.9	1.1
12.117	-0.00136	12.117	-0.00109		Conversion time (s)	Converted propane (nmol/Co-r)	Converted propane (nmol/Co-r)	Converted propane (nmol/Co-r)	Converted propane (nmol/Co-r)	Converted propane (nmol/Co-r)		Conversion time (s)	Converted propane (nmol/Co-r)	Converted propane (nmol/Co-r)	Converted propane (nmol/Co-r)	Converted propane (nmol/Co-r)	Converted propane (nmol/Co-r)
13.127	-0.00327	13.127	-0.0028		1	0.22214	1.78102	11.5166	55.3691	79.9457		1	0.27499	0.44988	6.16158	4.76993	4.44335
14.136	-0.00146	14.136	-0.00178		5	0.52424	--	43.3552	130.842	172.193		5	0.23439	--	13.8426	7.6525	4.77061
15.146	0.000671	15.146	-0.00193		10	2.58758	47.7468	65.1601	173.176	181.69		10	0.95407	5.14898	21.1911	12.6976	6.12903
16.156	-0.00084	16.155	-0.0017		30	12.4414	80.086	85.2719	206.151	209.207		30	6.8453	11.7624	6.81459	38.7148	12.263
17.165	-0.000923	17.165	-0.0011		60	27.2665	118.913	162.267	218.528	196.022		60	11.7212	9.28206	15.0105	28.872	5.93382
18.175	-0.00266	18.175	-0.00151		240	36.9262	186.668	215.018	271.045	203.183		240	27.472	8.9778	44.0338	21.7905	27.8502
19.185	-0.00255	19.185	-0.00118
20.195	-0.0015	20.195	-8.87e-05
21.205	-0.00375	21.204	-0.0012
22.215	-0.00411	22.213	-0.000742		Fig 5d			Fig 5f
23.224	-0.00268	23.223	-0.00361			Conversion Rate		Average
24.234	-0.00158	24.234	0.000548		E (V vs SHE)	Rate (nmol/s Co-r)		E (V vs SHE)	0.1	0.2	0.3	0.4
25.243	-0.00271	25.242	-0.00205		0.1	0.10003		Conversion time (s)	Converted propane (nmol/Co-r)	Converted propane (nmol/Co-r)	Converted propane (nmol/Co-r)	Converted propane (nmol/Co-r)
26.252	-0.00256	26.253	-0.00139		0.2	0.08153		10	0.48317	-1.06064	5.04509	1.50064
27.263	-0.00201	27.263	-0.00143		0.3	0.01915		30	0.16501	3.43721	6.34436	11.3753
28.273	-0.00254	28.272	-0.00291		0.4	0.44585		60	5.19487	3.37421	6.11696	23.9127
29.282	-0.00137	29.282	-0.00148		0.5	0.46
30.292	-0.00244	30.292	-0.00257		0.6	1.55907
31.301	-0.00107	31.3	-0.00253		0.7	2.02327
32.311	-0.00213	32.311	-0.00176		0.8
33.321	-0.00271	33.321	-0.000515		0.9	14.0717
34.332	-0.00104	34.331	-0.000973		1
35.341	-0.00252	35.34	-0.0016		1.1	22.86
36.352	-0.00239	36.35	-0.000859
37.36	-0.00117	37.361	-0.00123
38.37	-0.0033	38.369	-0.00179
39.38	-0.00263	39.38	-0.000361		Fig 5e (inset LSV trace)
40.389	-0.00419	40.39	-0.00049		tconv=0s [from tads=60s run]		tconv=60s
41.399	-0.00133	41.398	-0.00182		Econv=0.05 V (blank)		Econv=0.4 V
42.409	-0.00217	42.409	-0.0022		Potential (V vs SHE)	Current (mA)	Potential (V vs SHE)	Current (mA)
43.419	-0.00301	43.418	-0.00311		0.05252	-2.44047e-05	0.40996	0.40001
44.429	-0.00196	44.428	-0.00165		0.06063	0.52971	0.41057	0.40399
45.438	-0.00271	45.438	-0.000477		0.06164	0.58827	0.41156	0.41233
46.448	-0.00245	46.447	-0.00198		0.06263	0.64957	0.41255	0.41969
47.458	0.000151	47.457	-0.00101		0.06364	0.71166	0.41353	0.42892
48.467	-0.00181	48.466	-0.00349		0.06462	0.76797	0.41457	0.4351
49.478	-0.00446	49.476	-0.00098		0.06567	0.82982	0.41556	0.44246
50.487	-0.00448	50.487	-0.00166		0.06667	0.88526	0.41655	0.44841
51.496	-0.00244	51.495	-0.000821		0.06766	0.94271	0.41756	0.45375
52.506	-0.00303	52.506	-0.000289		0.06867	1.00121	0.41857	0.4599
53.516	-0.00171	53.516	0.00068		0.07114	1.1395	0.41955	0.46417
54.525	-0.00219	54.526	-0.000978		0.07361	1.27391	0.42053	0.46907
55.535	-0.00325	55.535	-0.000952		0.0746	1.32359	0.42158	0.47339
56.545	-0.00263	56.545	-0.00172		0.07561	1.37958	0.42257	0.47697
57.555	-0.00283	57.555	-0.000728		0.07662	1.42844	0.42358	0.48148
58.564	-0.00354	58.564	-0.000855		0.07761	1.48008	0.42459	0.48443
59.574	-0.00226	59.574	-0.000979		0.07861	1.53301	0.42557	0.48792
60.585	-0.00136	60.584	-0.00147		0.07961	1.58029	0.42657	0.49082
61.594	-0.0035	61.595	-0.000784		0.08062	1.6336	0.42757	0.49414
62.603	-0.00524	62.603	-0.000231		0.08159	1.67991	0.42857	0.4976
63.613	-0.00164	63.614	-0.00168		0.08262	1.72985	0.42957	0.49955
64.624	-0.00333	64.623	-0.00177		0.08359	1.78112	0.43058	0.50244
65.633	-0.00251	65.632	-0.00032		0.08462	1.826	0.43157	0.50434
66.643	-0.00412	66.643	-0.000881		0.08558	1.8768	0.43257	0.50613
67.653	-0.000952	67.652	-0.0003		0.08662	1.92252	0.43357	0.50925
68.662	-0.00104	68.661	-0.00246		0.08759	1.97037	0.4346	0.51087
69.672	-0.00344	69.671	-0.000831		0.08859	2.01894	0.43558	0.51298
70.681	-0.00356	70.682	0.000699		0.0896	2.06239	0.43657	0.51542
71.692	-0.00439	71.692	0.000304		0.09058	2.11232	0.43759	0.51732
72.701	-0.00155	72.7	-0.00155		0.09159	2.15547	0.43855	0.5192
73.711	-0.00308	73.71	-0.00176		0.09258	2.20142	0.43958	0.51987
74.721	-0.00283	74.721	-0.00202		0.09357	2.24794	0.44056	0.52192
75.731	-0.0029	75.73	-0.00288		0.09459	2.29019	0.44156	0.52294
76.741	-0.00252	76.74	-0.00137		0.09561	2.33791	0.44256	0.52439
77.75	-0.00326	77.75	5.24e-05		0.0966	2.3792	0.44356	0.52667
78.76	-0.00283	78.759	-0.00272		0.09761	2.42342	0.44454	0.52749
79.77	-0.00419	79.769	-0.00141		0.09858	2.46879	0.44555	0.52909
80.78	-0.00132	80.779	-0.00202		0.0996	2.50844	0.44656	0.53032
81.789	-0.00283	81.789	-0.000723		0.1006	2.55488	0.44753	0.5312
82.799	-0.00337	82.799	7.61e-05		0.1016	2.59452	0.44855	0.53293
83.808	-0.00207	83.809	-0.00114		0.1026	2.63733	0.44955	0.5335
84.818	-0.00286	84.818	-0.00362		0.10358	2.68111	0.45055	0.53507
85.827	-0.00488	85.827	-0.000365		0.1046	2.71979	0.45155	0.53619
86.837	-0.00379	86.837	-0.00202		0.10559	2.76482	0.45256	0.53757
87.848	-0.00309	87.847	-0.000885		0.10659	2.80256	0.45356	0.53947
88.857	-0.00188	88.857	4.31e-05		0.10758	2.84405	0.45455	0.53968
89.867	-0.00402	89.866	-0.000907		0.10861	2.88843	0.45557	0.54134
90.876	-0.00301	90.877	-0.000816		0.1096	2.92385	0.45656	0.54216
91.886	0.0198	91.885	-0.00101		0.11059	2.9686	0.45755	0.54282
92.896	0.0757	92.896	0.000985		0.11159	3.00505	0.45855	0.54478
93.906	0.0908	93.906	-0.00113		0.11259	3.04431	0.45957	0.54535
94.916	0.0841	94.915	-0.00135		0.11361	3.08757	0.46056	0.54641
95.925	0.0846	95.924	0.0023		0.1146	3.12198	0.46156	0.54739
96.935	0.0779	96.933	-0.000658		0.1156	3.16549	0.46253	0.54829
97.945	0.0815	97.943	-0.00185		0.11659	3.20047	0.46354	0.54984
98.954	0.0794	98.953	-0.00302		0.1176	3.23912	0.46454	0.55031
99.964	0.0828	99.964	-0.000281		0.11859	3.28059	0.46554	0.55173
100.975	0.0801	100.973	0.000723		0.11959	3.31316	0.46655	0.55279
101.983	0.0791	101.984	-0.000435		0.12061	3.35649	0.46755	0.55344
102.994	0.0796	102.992	0.000257		0.12159	3.39045	0.46855	0.55467
104.003	0.0818	104.003	0.00094		0.1226	3.42957	0.46953	0.55535
105.013	0.0819	105.012	-0.000286		0.12358	3.46952	0.47053	0.55674
106.022	0.0839	106.021	-0.000551		0.1246	3.50142	0.47153	0.55779
107.033	0.0849	107.032	-0.00247		0.12559	3.54343	0.47253	0.5591
108.042	0.0858	108.043	-0.00311		0.1266	3.57658	0.47353	0.56101
109.052	0.0866	109.052	-0.00328		0.12758	3.61351	0.47454	0.56147
110.062	0.0891	110.061	0.000562		0.12858	3.65321	0.47554	0.56265
111.072	0.0898	111.071	-0.00192		0.12958	3.68392	0.47653	0.56346
112.08	0.0889	112.08	-0.000228		0.13057	3.72515	0.47753	0.56402
113.091	0.0903	113.09	-0.00251		0.13158	3.7569	0.47854	0.56623
114.1	0.0902	114.1	-0.000565		0.13257	3.79295	0.47953	0.56645
115.11	0.0909	115.11	0.000566		0.13357	3.83135	0.48055	0.56777
116.12	0.0924	116.119	-0.000266		0.13457	3.86205	0.48155	0.56862
117.13	0.0935	117.129	-0.00177		0.13558	3.90258	0.48252	0.56902
118.139	0.094	118.14	0.00019		0.13657	3.93408	0.48355	0.57079
119.149	0.0946	119.148	-0.00117		0.13757	3.96899	0.48455	0.57108
120.158	0.0969	120.158	-0.00024		0.13857	4.00717	0.48552	0.57293
121.168	0.0943	121.169	-0.00119		0.13957	4.0372	0.48656	0.57369
122.178	0.0967	122.177	-0.000101		0.14057	4.07695	0.48754	0.57467
123.188	0.0966	123.188	-0.00231		0.14159	4.10785	0.48854	0.57643
124.198	0.0997	124.198	-0.000204		0.14257	4.14328	0.48954	0.57651
125.207	0.1	125.208	-0.00363		0.14356	4.17848	0.49051	0.57787
126.218	0.101	126.216	5.58e-05		0.14456	4.20919	0.49153	0.57886
127.228	0.102	127.227	-0.0012		0.14558	4.24654	0.49251	0.57993
128.237	0.0993	128.237	-0.0016		0.14657	4.2778	0.49351	0.58157
129.246	0.102	129.246	4.39e-05		0.14759	4.31235	0.49453	0.58249
130.257	0.102	130.256	0.184		0.14858	4.34735	0.49551	0.58395
131.266	0.103	131.267	0.522		0.14959	4.37752	0.49653	0.58565
132.275	0.103	132.276	0.654		0.15058	4.41379	0.49755	0.58648
133.285	0.102	133.285	0.687		0.15159	4.44399	0.49853	0.58777
134.295	0.103	134.295	0.681		0.15257	4.47767	0.49953	0.58833
135.306	0.105	135.305	0.665		0.15357	4.51223	0.50052	0.59029
136.315	0.105	136.314	0.638		0.15458	4.54177	0.50152	0.59116
137.325	0.103	137.324	0.606		0.15558	4.57704	0.50252	0.59249
138.335	0.102	138.335	0.576		0.15659	4.6065	0.50352	0.59463
139.344	0.0992	139.343	0.55		0.15758	4.63965	0.50454	0.59571
140.354	0.105	140.353	0.526		0.15858	4.67372	0.50553	0.59727
141.363	0.104	141.363	0.509		0.15957	4.70266	0.50653	0.59822
142.372	0.107	142.372	0.491		0.16057	4.73812	0.50752	0.59931
143.383	0.103	143.383	0.47		0.16159	4.76692	0.50853	0.60135
144.392	0.105	144.392	0.447		0.16258	4.79919	0.50955	0.60288
145.403	0.104	145.402	0.433		0.16357	4.83156	0.51051	0.6045
146.412	0.107	146.41	0.419		0.16456	4.85874	0.51151	0.60527
147.422	0.107	147.421	0.403		0.16555	4.89394	0.51251	0.60643
148.432	0.108	148.432	0.394		0.16657	4.92167	0.51354	0.6085
149.441	0.106	149.44	0.379		0.16754	4.95281	0.51452	0.609
150.451	0.107	150.452	0.367		0.16856	4.98507	0.5155	0.61115
151.461	0.107	151.462	0.358		0.16955	5.01219	0.51651	0.61271
152.47	0.107	152.471	0.344		0.17056	5.04552	0.5175	0.61425
153.48	0.107	153.48	0.334		0.17156	5.0736	0.51852	0.61585
154.491	0.105	154.49	0.326		0.17257	5.10417	0.5195	0.61664
155.501	0.106	155.5	0.32		0.17357	5.13518	0.52051	0.61884
156.509	0.105	156.508	0.308		0.17457	5.16134	0.52147	0.62018
157.52	0.106	157.519	0.3		0.17557	5.19385	0.5225	0.62166
158.528	0.104	158.529	0.296		0.17656	5.22018	0.5235	0.62401
159.538	0.107	159.539	0.287		0.17757	5.24997	0.52451	0.62498
160.548	0.104	160.548	0.28		0.17856	5.2801	0.52552	0.6272
161.559	0.103	161.558	0.274		0.17955	5.3058	0.5265	0.62837
162.568	0.107	162.567	0.272		0.18058	5.33755	0.52751	0.63011
163.577	0.105	163.577	0.262		0.18155	5.36267	0.5285	0.63248
164.588	0.105	164.588	0.259		0.18256	5.39088	0.52951	0.63406
165.598	0.106	165.598	0.254		0.18354	5.42051	0.5305	0.63663
166.606	0.106	166.607	0.25		0.18454	5.44468	0.5315	0.63826
167.617	0.106	167.617	0.245		0.18557	5.47556	0.5325	0.63939
168.628	0.106	168.628	0.238		0.18654	5.50028	0.5335	0.64173
169.636	0.107	169.635	0.235		0.18753	5.52825	0.5345	0.64295
170.646	0.105	170.646	0.23		0.18853	5.5567	0.53552	0.64531
171.656	0.105	171.656	0.226		0.18953	5.58047	0.53653	0.64736
172.665	0.104	172.665	0.225		0.19055	5.6102	0.53751	0.6488
173.676	0.108	173.675	0.217		0.19154	5.63382	0.53849	0.65134
174.685	0.103	174.685	0.217		0.19254	5.66107	0.53952	0.65269
175.696	0.105	175.695	0.216		0.19353	5.68889	0.5405	0.65501
176.704	0.106	176.704	0.212		0.19455	5.71226	0.54149	0.65697
177.714	0.105	177.714	0.209		0.19553	5.74108	0.5425	0.65867
178.725	0.104	178.725	0.204		0.19653	5.76385	0.54349	0.66149
179.734	0.107	179.733	0.202		0.19755	5.79058	0.54449	0.66294
180.743	0.107	180.743	0.197		0.19854	5.81634	0.54549	0.6667
181.754	0.105	181.753	0.196		0.19953	5.83817	0.54651	0.66838
182.762	0.105	182.762	0.196		0.20055	5.86664	0.5475	0.67049
183.773	0.107	183.772	0.192		0.20153	5.88838	0.54849	0.67319
184.783	0.107	184.782	0.19		0.20251	5.91358	0.5495	0.67498
185.792	0.103	185.792	0.186		0.20352	5.9388	0.5505	0.67795
186.801	0.107	186.801	0.186		0.2045	5.95965	0.55149	0.68
187.812	0.102	187.811	0.185		0.20552	5.98608	0.55249	0.68261
188.822	0.105	188.822	0.184		0.20651	6.00705	0.55346	0.68547
189.832	0.105	189.83	0.181		0.2075	6.03124	0.55449	0.68744
190.841	0.104	190.841	0.18		0.2085	6.05582	0.55549	0.6913
191.851	0.103	191.85	0.179		0.20951	6.07549	0.5565	0.69352
192.861	0.102	192.86	0.174		0.2105	6.10187	0.5575	0.69584
193.87	0.105	193.87	0.175		0.21151	6.12206	0.55849	0.69883
194.88	0.104	194.879	0.173		0.21251	6.14512	0.55948	0.7011
195.89	0.104	195.891	0.173		0.21351	6.16748	0.56048	0.70442
196.899	0.104	196.899	0.168		0.21451	6.18592	0.56149	0.70724
197.909	0.105	197.908	0.17		0.21551	6.21101	0.56248	0.71001
198.92	0.104	198.919	0.167		0.21652	6.2301	0.56351	0.71375
199.928	0.103	199.928	0.164		0.21751	6.25177	0.56448	0.71587
200.938	0.103	200.938	0.164		0.21852	6.27415	0.56549	0.71944
201.949	0.103	201.949	0.165		0.21949	6.29192	0.56648	0.72231
202.958	0.106	202.958	0.161		0.2205	6.3154	0.5675	0.72613
203.968	0.106	203.967	0.158		0.22152	6.33287	0.56849	0.73016
204.977	0.102	204.977	0.157		0.22254	6.35411	0.56949	0.73296
205.987	0.105	205.987	0.159		0.22352	6.37606	0.57049	0.73712
206.996	0.105	206.996	0.155		0.22452	6.39292	0.57149	0.74005
208.006	0.105	208.006	0.155		0.22552	6.41534	0.57248	0.7436
209.017	0.104	209.016	0.155		0.22653	6.43181	0.57347	0.74777
210.025	0.102	210.026	0.157		0.22752	6.45183	0.57448	0.75111
211.035	0.104	211.036	0.151		0.2285	6.47136	0.57548	0.75544
212.046	0.103	212.045	0.151		0.2295	6.48859	0.57647	0.75912
213.055	0.103	213.055	0.148		0.23051	6.5107	0.57747	0.76296
214.065	0.105	214.064	0.149		0.23152	6.5265	0.57848	0.76739
215.074	0.104	215.074	0.146		0.23253	6.54564	0.57946	0.77068
216.085	0.1	216.084	0.151		0.23352	6.56389	0.58047	0.77549
217.093	0.102	217.094	0.146		0.23452	6.57784	0.58149	0.78104
218.104	0.102	218.103	0.147		0.2355	6.59806	0.58248	0.78523
219.114	0.101	219.114	0.142		0.2365	6.61298	0.5835	0.78989
220.123	0.1	220.122	0.144		0.23752	6.63137	0.58451	0.79388
221.133	0.102	221.132	0.141		0.2385	6.6489	0.58547	0.7987
222.143	0.101	222.144	0.141		0.23953	6.66287	0.58648	0.80314
223.152	0.1	223.152	0.141		0.24053	6.68324	0.58749	0.80794
224.162	0.104	224.162	0.144		0.24149	6.6967	0.58849	0.81325
225.172	0.101	225.172	0.14		0.2425	6.71455	0.58949	0.81721
226.182	0.1	226.182	0.141		0.24347	6.73053	0.59051	0.82339
227.192	0.103	227.191	0.141		0.24449	6.74142	0.59148	0.82761
228.201	0.0999	228.201	0.137		0.2455	6.75955	0.59248	0.83259
229.211	0.101	229.211	0.138		0.24648	6.77167	0.59347	0.8389
230.22	0.102	230.22	0.137		0.2475	6.78698	0.59447	0.84298
231.23	0.1	231.231	0.136		0.24849	6.80246	0.59547	0.84963
232.241	0.101	232.24	0.133		0.24949	6.81353	0.59648	0.85464
233.249	0.103	233.249	0.134		0.25049	6.83089	0.59747	0.85994
234.259	0.102	234.259	0.134		0.25151	6.84153	0.59845	0.86701
235.269	0.1	235.27	0.132		0.25249	6.85595	0.59947	0.87213
236.28	0.101	236.28	0.133		0.2535	6.86995	0.60047	0.87891
237.289	0.102	237.288	0.132		0.25449	6.87957	0.60145	0.88477
238.3	0.0979	238.299	0.131		0.25551	6.89613	0.60247	0.89087
239.309	0.0964	239.309	0.13		0.25651	6.90572	0.60347	0.89875
240.318	0.0992	240.318	0.126		0.25749	6.91888	0.60447	0.90378
241.328	0.0955	241.327	0.126		0.25849	6.93249	0.60545	0.91111
242.338	0.102	242.338	0.128		0.25948	6.94066	0.60646	0.91823
243.346	0.0968	243.346	0.13		0.26049	6.956	0.60748	0.92458
244.357	0.0994	244.357	0.129		0.26149	6.96479	0.60849	0.93292
245.367	0.0989	245.367	0.127		0.26251	6.97679	0.60946	0.93837
246.377	0.0948	246.376	0.127		0.26348	6.98887	0.61049	0.9467
247.386	0.101	247.385	0.126		0.26448	6.99656	0.61148	0.95401
248.397	0.101	248.396	0.124		0.2655	7.01083	0.61249	0.9614
249.406	0.102	249.405	0.124		0.26648	7.01781	0.61347	0.96961
250.415	0.0961	250.415	0.126		0.2675	7.02909	0.61448	0.97557
251.426	0.0982	251.426	0.126		0.26848	7.03959	0.61549	0.98408
252.435	0.0977	252.436	0.124		0.26947	7.04533	0.61647	0.99114
253.445	0.0979	253.444	0.124		0.27048	7.05783	0.61748	1.00063
254.454	0.0975	254.454	0.123		0.27149	7.06376	0.61845	1.00906
255.464	0.0984	255.463	0.126		0.2725	7.07377	0.61948	1.01682
256.473	0.0978	256.474	0.124		0.2735	7.08268	0.62046	1.02524
257.484	0.0973	257.483	0.123		0.27447	7.08689	0.62297	1.04529
258.494	0.0966	258.493	0.122		0.27549	7.09737	0.62542	1.06793
259.504	0.0948	259.503	0.12		0.2765	7.10195	0.62644	1.07695
260.513	0.0948	260.511	0.122		0.2775	7.10994	0.62743	1.08646
261.522	0.0957	261.523	0.119		0.2785	7.11714	0.62844	1.09623
262.533	0.0959	262.533	0.118		0.27947	7.12007	0.62943	1.10463
263.541	0.0958	263.542	0.121		0.28047	7.12927	0.63043	1.11485
264.551	0.0951	264.552	0.115		0.28148	7.13192	0.63142	1.12464
265.562	0.0953	265.561	0.116		0.28249	7.13895	0.63243	1.13474
266.572	0.0948	266.571	0.118		0.28347	7.14414	0.63343	1.14458
267.582	0.0943	267.581	0.115		0.28447	7.14497	0.63442	1.15411
268.591	0.0946	268.591	0.115		0.28548	7.15201	0.6354	1.16496
269.601	0.0935	269.601	0.117		0.28646	7.15268	0.63641	1.17481
270.611	0.0958	270.609	0.114		0.28746	7.15714	0.63742	1.18538
271.62	0.0966	271.619	0.114		0.28846	7.16132	0.63842	1.19606
272.631	0.0947	272.629	0.115		0.28946	7.16078	0.63941	1.20569
273.639	0.0962	273.638	0.115		0.29047	7.16621	0.64041	1.21729
274.65	0.0969	274.649	0.113		0.29146	7.16526	0.64142	1.22716
275.66	0.0938	275.658	0.109		0.29248	7.16839	0.64243	1.23828
276.669	0.094	276.669	0.111		0.29347	7.17069	0.64343	1.24966
277.678	0.0945	277.679	0.112		0.29448	7.16788	0.64443	1.25937
278.688	0.0971	278.689	0.11		0.29547	7.17226	0.64541	1.27113
279.698	0.0977	279.698	0.112		0.29644	7.16967	0.64642	1.28195
280.706	0.0952	280.706	0.113		0.29746	7.17011	0.64741	1.29355
281.718	0.0949	281.717	0.109		0.29846	7.17026	0.64842	1.30577
282.728	0.0966	282.726	0.109		0.29946	7.16713	0.64941	1.31631
283.736	0.097	283.736	0.113		0.30047	7.16908	0.6504	1.32842
284.747	0.0936	284.746	0.11		0.30147	7.16555	0.65141	1.33998
285.756	0.0927	285.756	0.111		0.30247	7.16531	0.65243	1.35165
286.767	0.0934	286.765	0.111		0.30347	7.16342	0.65342	1.36437
287.775	0.0931	287.776	0.109		0.30445	7.15739	0.65443	1.37562
288.785	0.0912	288.785	0.109		0.30546	7.1575	0.65542	1.38826
289.795	0.0931	289.795	0.108		0.30644	7.15169	0.65639	1.3997
290.804	0.094	290.804	0.108		0.30747	7.14927	0.65742	1.41216
291.815	0.0939	291.815	0.111		0.30847	7.14696	0.6584	1.42467
292.825	0.0938	292.824	0.109		0.30946	7.13759	0.65942	1.43569
293.834	0.0942	293.834	0.109		0.31045	7.13791	0.6604	1.44827
294.844	0.0929	294.844	0.107		0.31146	7.12969	0.6614	1.46005
295.854	0.094	295.853	0.106		0.31246	7.12607	0.6624	1.47184
296.865	0.0947	296.864	0.108		0.31348	7.12279	0.66343	1.48474
297.874	0.0917	297.873	0.109		0.31446	7.11227	0.66441	1.49679
298.884	0.0916	298.883	0.108		0.31545	7.11169	0.66542	1.50933
299.893	0.0926	299.893	0.107		0.31646	7.1018	0.66642	1.5214
300.903	0.09	300.902	0.109		0.31747	7.09662	0.66742	1.53381
301.913	0.0929	301.912	0.107		0.31848	7.09218	0.66841	1.5464
302.922	0.0932	302.923	0.105		0.31946	7.0803	0.66941	1.55761
303.932	0.0933	303.931	0.107		0.32044	7.07857	0.6704	1.57065
304.941	0.0918	304.941	0.106		0.32146	7.06733	0.6714	1.58288
305.952	0.0925	305.951	0.106		0.32244	7.06143	0.67243	1.59549
306.963	0.0911	306.961	0.106		0.32345	7.05569	0.67341	1.60804
307.971	0.0911	307.97	0.107		0.32444	7.0425	0.67441	1.61942
308.981	0.0907	308.981	0.105		0.32546	7.0395	0.67541	1.63201
309.991	0.093	309.991	0.102		0.32645	7.02782	0.67642	1.64393
311	0.0906	311	0.103		0.32745	7.02053	0.67741	1.6561
312.01	0.0917	312.009	0.104		0.32845	7.01397	0.67841	1.66869
313.02	0.0908	313.02	0.104		0.32947	6.9996	0.67942	1.67994
314.028	0.0929	314.028	0.105		0.33046	6.99559	0.68039	1.69201
315.039	0.09	315.038	0.104		0.33145	6.98279	0.68141	1.70335
316.05	0.0925	316.048	0.104		0.33245	6.97387	0.6824	1.71497
317.058	0.0899	317.059	0.103		0.33347	6.96618	0.68342	1.72757
318.068	0.0913	318.067	0.1		0.33445	6.95078	0.68442	1.73814
319.078	0.0904	319.078	0.101		0.33544	6.94598	0.68541	1.75029
320.088	0.0903	320.088	0.1		0.33644	6.93228	0.68641	1.76133
321.097	0.0902	321.097	0.102		0.33744	6.92364	0.68741	1.77248
322.107	0.0913	322.107	0.104		0.33843	6.91438	0.68842	1.7845
323.117	0.0936	323.117	0.101		0.33947	6.89971	0.68942	1.7948
324.126	0.0917	324.126	0.103		0.34044	6.89174	0.69043	1.8068
325.135	0.0913	325.136	0.102		0.34142	6.87768	0.69141	1.81734
326.147	0.089	326.147	0.0999		0.34245	6.86732	0.69241	1.82791
327.156	0.0904	327.156	0.0995		0.34343	6.85613	0.69342	1.8384
328.166	0.0895	328.165	0.104		0.34446	6.84087	0.69442	1.84831
329.175	0.09	329.175	0.0992		0.34542	6.83148	0.69541	1.85874
330.185	0.0905	330.186	0.0983		0.3464	6.81614	0.6964	1.86879
331.194	0.0852	331.195	0.0986		0.34742	6.80524	0.69739	1.87837
332.205	0.0704	332.205	0.099		0.34844	6.79333	0.69841	1.8891
333.215	0.0594	333.214	0.0993		0.34946	6.77757	0.6994	1.89839
334.224	0.0508	334.223	0.0991		0.35047	6.76813	0.70041	1.90828
335.234	0.0444	335.235	0.0975		0.35145	6.75168	0.70141	1.91735
336.244	0.0393	336.244	0.0978		0.35246	6.73917	0.70243	1.92692
337.253	0.0319	337.253	0.0966		0.35346	6.72637	0.70344	1.9366
338.263	0.0296	338.263	0.094		0.35444	6.70925	0.70441	1.94491
339.272	0.0275	339.273	0.0956		0.35543	6.69755	0.7054	1.95404
340.283	0.0249	340.282	0.0961		0.35643	6.68062	0.70641	1.96243
341.291	0.0236	341.291	0.0965		0.35745	6.66777	0.70741	1.97066
342.301	0.021	342.301	0.098		0.35843	6.65392	0.70839	1.98005
343.312	0.017	343.311	0.0957		0.35944	6.636	0.70938	1.98766
344.321	0.019	344.32	0.0943		0.36044	6.62316	0.71041	1.99592
345.331	0.0157	345.331	0.0953		0.36141	6.60447	0.7114	2.00337
346.341	0.0142	346.342	0.0962		0.3624	6.59013	0.71241	2.01078
347.351	0.0153	347.351	0.0955		0.36341	6.57498	0.71339	2.01888
348.36	0.0143	348.359	0.0951		0.36443	6.55566	0.71441	2.02592
349.371	0.0127	349.371	0.0966		0.36542	6.54264	0.71538	2.03341
350.38	0.0107	350.38	0.0957		0.36642	6.52389	0.71639	2.03941
351.389	0.0106	351.388	0.096		0.36742	6.50833	0.71739	2.04584
352.399	0.0127	352.399	0.0956		0.36841	6.49181	0.71838	2.05286
353.409	0.0101	353.409	0.0945		0.36943	6.47177	0.71939	2.0587
354.417	0.00776	354.418	0.0927		0.37043	6.45761	0.72037	2.0649
355.429	0.00767	355.428	0.0944		0.37143	6.43753	0.7214	2.07079
356.439	0.00797	356.437	0.0942		0.37243	6.42182	0.7224	2.07631
357.448	0.00943	357.449	0.0913		0.37342	6.40554	0.7234	2.08258
358.458	0.00766	358.457	0.0936		0.37443	6.3844	0.7244	2.08703
359.467	0.00775	359.467	0.0937		0.37541	6.36902	0.72539	2.09336
360.477	0.00719	360.478	0.0929		0.37643	6.34788	0.72639	2.09856
361.486	0.00547	361.486	0.0936		0.37743	6.33033	0.72737	2.10319
362.496	0.00472	362.496	0.0944		0.37844	6.312	0.72838	2.10814
363.506	0.00715	363.505	0.0942		0.37943	6.28971	0.72939	2.11175
364.516	0.00531	364.514	0.0901		0.38043	6.27321	0.73039	2.11675
365.526	0.00617	365.527	0.0902		0.38142	6.24994	0.73138	2.11988
366.536	0.00502	366.535	0.0909		0.38241	6.23147	0.73239	2.12359
367.546	0.00534	367.545	0.094		0.38343	6.21254	0.73339	2.12792
368.555	0.0036	368.554	0.092		0.38444	6.18886	0.73438	2.13095
369.565	0.00489	369.564	0.0928		0.38543	6.17104	0.73539	2.13482
370.575	0.0053	370.575	0.0855		0.38641	6.14797	0.73637	2.13757
371.584	0.00492	371.583	0.0749		0.38744	6.12814	0.73738	2.14023
372.594	0.00409	372.594	0.0641		0.38843	6.10719	0.7384	2.14321
373.604	0.0044	373.603	0.0549		0.38942	6.08245	0.73939	2.14532
374.613	0.00383	374.614	0.0481		0.39042	6.0638	0.74039	2.14875
375.623	0.00332	375.624	0.0427		0.39141	6.03884	0.74139	2.1509
376.633	0.00352	376.632	0.0357		0.39243	6.0182	0.74239	2.15269
377.643	0.00322	377.643	0.0314		0.39342	5.9968	0.74339	2.15531
378.652	0.00342	378.651	0.0303		0.39443	5.97049	0.7444	2.15667
379.663	0.00306	379.663	0.0277		0.39541	5.95044	0.7454	2.15833
380.672	0.00399	380.671	0.0263		0.39642	5.92462	0.74639	2.15939
381.682	0.00202	381.681	0.0235		0.39743	5.9029	0.74739	2.16047
382.692	0.00327	382.69	0.0203		0.39839	5.87995	0.74838	2.16215
383.702	0.00179	383.702	0.0185		0.3994	5.85319	0.74938	2.16302
384.711	0.00233	384.711	0.0189		0.40038	5.83144	0.75037	2.16506
385.721	0.00373	385.72	0.0176		0.40139	5.80468	0.75137	2.16591
386.731	0.00295	386.73	0.0177		0.4024	5.78174	0.75234	2.16628
387.741	0.00393	387.741	0.0154		0.40342	5.75797	0.75338	2.16719
388.75	0.0044	388.749	0.0147		0.4044	5.72997	0.75438	2.16764
389.76	0.00239	389.76	0.0143		0.40541	5.70775	0.75538	2.16912
390.77	0.00269	390.769	0.0125		0.40639	5.67921	0.75637	2.16852
391.779	0.00167	391.778	0.0126		0.40742	5.65512	0.75737	2.16949
392.789	0.00238	392.789	0.0122		0.40841	5.63148	0.75836	2.16965
393.799	0.0023	393.799	0.0101		0.40941	5.60224	0.75938	2.16948
394.808	0.00352	394.807	0.0115		0.41042	5.57866	0.76039	2.17112
395.818	0.00359	395.817	0.0107		0.4114	5.54841	0.7614	2.17068
396.828	0.00311	396.827	0.00927		0.41242	5.52286	0.76237	2.17216
397.838	0.00185	397.838	0.00844		0.41341	5.49615	0.76336	2.17242
398.847	0.00309	398.846	0.00991		0.4144	5.46626	0.76436	2.17095
399.857	0.00234	399.859	0.00924		0.41542	5.44138	0.76538	2.17188
400.868	0.00362	400.866	0.00933		0.41641	5.41055	0.76638	2.17178
401.876	0.00275	401.877	0.00821		0.4174	5.3839	0.76738	2.17128
402.886	0.00339	402.886	0.00782		0.41841	5.35673	0.76837	2.17191
403.896	0.00282	403.896	0.00982		0.41942	5.32418	0.76936	2.17057
404.905	0.0025	404.905	0.00648		0.42038	5.2986	0.77037	2.17141
405.915	0.00351	405.915	0.00811		0.4214	5.26704	0.77138	2.17088
406.925	0.00234	406.924	0.00811		0.42239	5.23935	0.77238	2.17078
407.935	0.00059	407.934	0.00585		0.4234	5.21035	0.77338	2.17119
408.945	0.00288	408.944	0.00685		0.42442	5.17773	0.77436	2.17039
409.954	0.00227	409.954	0.0062		0.42539	5.15066	0.77538	2.17118
410.964	0.00346	410.964	0.0062		0.4264	5.11778	0.77637	2.17064
411.974	0.00147	411.973	0.00623		0.42743	5.08969	0.77737	2.17066
412.983	0.00267	412.984	0.00686		0.42842	5.05999	0.77836	2.17092
413.995	0.000488	413.994	0.00549		0.42941	5.02592	0.77936	2.17027
415.002	0.00242	415.003	0.00566		0.43041	4.99836	0.78037	2.17131
416.012	0.00241	416.012	0.00633		0.43142	4.96518	0.78138	2.17135
417.022	0.00152	417.021	0.00504		0.43242	4.93566	0.78239	2.17146
418.033	0.00304	418.032	0.00643		0.43343	4.90543	0.78334	2.17228
419.041	0.00251	419.041	0.00666		0.43441	4.87111	0.78436	2.17203
420.052	0.00287	420.051	0.00528		0.43542	4.84204	0.78536	2.17338
421.062	0.00208	421.062	0.00471		0.43642	4.80714	0.78635	2.1738
422.071	0.00118	422.071	0.00305		0.43741	4.77726	0.78736	2.17433
423.081	0.00276	423.081	0.00377		0.4384	4.74575	0.78836	2.17603
424.092	0.00216	424.09	0.00297		0.43941	4.71019	0.78935	2.17563
425.1	0.00159	425.1	0.00449		0.44041	4.68051	0.79034	2.17812
426.11	-0.000554	426.109	0.00395		0.44139	4.64503	0.79133	2.17877
427.121	0.00193	427.12	0.00423		0.44239	4.6134	0.79232	2.18051
428.131	0.00108	428.129	0.0049		0.44338	4.58186	0.79335	2.18269
429.14	0.00165	429.138	0.00424		0.44441	4.54686	0.79435	2.18274
430.149	0.000964	430.149	0.00253		0.44538	4.51651	0.79535	2.18661
431.16	0.00219	431.16	0.00385		0.4464	4.47957	0.79634	2.18794
432.169	0.00122	432.168	0.0041		0.4474	4.44684	0.79733	2.18983
433.178	0.00291	433.178	0.00375		0.44839	4.41257	0.79834	2.19438
434.189	0.00138	434.188	0.00528		0.4494	4.37482	0.79934	2.19553
435.197	0.00296	435.198	0.00414		0.45038	4.34267	0.80036	2.19973
436.207	0.00325	436.207	0.00345		0.4514	4.30392	0.80135	2.20191
437.218	0.00404	437.218	0.00274		0.45239	4.26968	0.80235	2.20509
438.228	0.00195	438.228	0.00324		0.45339	4.23439	0.80334	2.20882
439.237	0.0021	439.237	0.00259		0.45438	4.1943	0.80433	2.21084
440.247	0.00218	440.247	0.0018		0.45539	4.15996	0.80535	2.21648
441.257	0.00174	441.257	0.00391		0.45638	4.11884	0.80633	2.21975
442.266	0.00162	442.265	0.00167		0.45738	4.08091	0.80733	2.22414
443.276	0.00227	443.275	0.00203		0.4584	4.04225	0.80835	2.22957
444.286	0.00228	444.286	0.00275		0.45939	3.99856	0.80937	2.23253
445.295	0.00202	445.295	0.00436		0.4604	3.96091	0.81034	2.23888
446.305	0.00108	446.305	0.00308		0.46138	3.91599	0.81133	2.24355
447.315	0.000528	447.314	0.00347		0.46238	3.87425	0.81234	2.24876
448.326	0.00069	448.325	0.0025		0.46338	3.83123	0.81332	2.25564
		449.334	0.00194		0.46438	3.78234	0.81433	2.25987
		450.344	0.00149		0.46537	3.73821	0.81534	2.26752
		451.354	0.00167		0.46639	3.68743	0.81633	2.27313
		452.363	0.00502		0.4674	3.63954	0.81733	2.27963
		453.373	0.00445		0.46839	3.5885	0.81833	2.28723
		454.384	0.00358		0.46937	3.53183	0.81934	2.29309
		455.393	0.00195		0.47039	3.47907	0.82035	2.30106
		456.402	0.00112		0.47138	3.41874	0.82134	2.3081
		457.413	0.00321		0.47237	3.36118	0.82235	2.31561
		458.422	0.00328		0.47337	3.3	0.82333	2.3244
		459.432	0.00285		0.47439	3.23287	0.82435	2.33207
		460.442	0.00252		0.47538	3.16894	0.82534	2.34157
		461.451	0.0051		0.47636	3.09725	0.82633	2.34946
		462.459	0.000617		0.47737	3.02803	0.82733	2.35835
		463.47	0.00221		0.47836	2.95715	0.82831	2.36758
		464.48	0.00247		0.47935	2.88137	0.82929	2.37618
		465.489	0.00393		0.48037	2.81236	0.83032	2.38657
		466.501	0.000875		0.48134	2.7349	0.83132	2.39586
		467.51	0.00319		0.48234	2.66288	0.8323	2.40552
		468.519	0.000837		0.48337	2.59161	0.8333	2.41562
		469.529	0.00236		0.48435	2.51818	0.83431	2.42599
		470.539	0.0029		0.48536	2.4534	0.83531	2.43652
		471.549	0.00163		0.48638	2.38527	0.83631	2.44673
		472.558	0.00263		0.48737	2.32417	0.8373	2.45789
		473.567	0.00231		0.48836	2.26638	0.83831	2.4686
		474.578	0.000905		0.48936	2.20873	0.83931	2.4792
		475.587	0.00252		0.49037	2.16022	0.84031	2.49086
		476.597	0.00165		0.49136	2.10882	0.84131	2.50083
		477.607	0.000819		0.49234	2.06672	0.84231	2.51249
		478.617	0.00312		0.49334	2.02778	0.84332	2.52455
		479.626	0.00196		0.49432	1.98789	0.84432	2.53502
		480.635	0.00122		0.49535	1.95652	0.84531	2.54702
		481.646	0.00174		0.49633	1.92162	0.8463	2.55854
		482.655	0.00301		0.49733	1.89499	0.8473	2.57056
		483.665	0.00292		0.49836	1.87046	0.84831	2.58242
		484.676	0.00182		0.49935	1.84331	0.8493	2.59304
		485.684	0.000766		0.50034	1.82346	0.85027	2.60585
		486.694	0.00212		0.50134	1.79996	0.8513	2.61757
		487.704	-5.92e-05		0.50234	1.78226	0.85229	2.63011
		488.714	0.000338		0.50333	1.76572	0.85328	2.64271
		489.724	0.0012		0.50435	1.74631	0.8543	2.65431
		490.734	0.000534		0.50534	1.73409	0.8553	2.66732
		491.743	0.000814		0.50634	1.71576	0.85628	2.67983
		492.753	0.000935		0.50735	1.70401	0.85729	2.69189
		493.763	0.00125		0.50835	1.69423	0.8583	2.70472
		494.772	-0.000275		0.50936	1.67766	0.8593	2.71711
		495.781	0.00206		0.51035	1.67071	0.86031	2.73073
		496.792	0.00304		0.51134	1.65615	0.8613	2.74294
		497.802	0.000985		0.51234	1.64828	0.8623	2.75668
		498.812	0.00238		0.51336	1.64131	0.8633	2.7701
		499.821	0.00149		0.51436	1.62745	0.86429	2.7821
		500.83	0.0039		0.51533	1.62397	0.86531	2.79579
		501.841	0.000128		0.51631	1.61264	0.8663	2.80816
		502.85	0.00191		0.51732	1.60733	0.8673	2.82179
		503.86	0.000808		0.51833	1.60092	0.86829	2.83526
		504.87	-0.00124		0.51932	1.58918	0.86928	2.84767
		505.879	0.000859		0.52033	1.58843	0.8703	2.86175
		506.891	0.00129		0.52133	1.57846	0.8713	2.87499
		507.899	0.000796		0.52232	1.57326	0.87227	2.88815
		508.909	0.000921		0.52332	1.56907	0.87328	2.90152
		509.918	0.00168		0.52433	1.55871	0.87428	2.91453
		510.929	0.00192		0.52533	1.55763	0.87514	2.92629
		511.937	0.00207		0.52632	1.54768	0.87556	2.93432
		512.948	0.00117		0.52733	1.54417	--
		513.958	-0.000655		0.52832	1.54043	--
		514.968	-0.00032		0.52933	1.53125	--
		515.977	-1.69e-05		0.53034	1.53238	--
		516.987	0.00181		0.53133	1.52333	--
		517.997	-0.000281		0.53231	1.52047	--
		519.007	1.44e-05		0.53331	1.5186	--
		520.016	0.00184		0.53431	1.50976	--
		521.026	0.000244		0.53532	1.50986	--
		522.036	0.00131		0.53632	1.50307	--
		523.045	0.00197		0.53733	1.50069	--
		524.054	0.000297		0.53832	1.49774	--
		525.065	-0.000939		0.53931	1.49103	--
		526.074	4.48e-05		0.54031	1.49054	--
		527.084	0.00117		0.54131	1.48378	--
		528.094	0.00132		0.54232	1.48136	--
		529.103	0.000188		0.5433	1.47938	--
		530.113	0.000413		0.54431	1.47385	--
		531.123	-0.000587		0.54533	1.47396	--
		532.133	0.000787		0.5463	1.46801	--
		533.142	-0.00115		0.54732	1.46657	--
		534.152	-0.000196		0.54829	1.46543	--
		535.162	-0.00021		0.5493	1.46215	--
		536.171	-0.000169		0.55031	1.46584	--
		537.181	-0.000617		0.5513	1.46229	--
		538.191	0.00123		0.55229	1.46219	--
		539.201	4.82e-05		0.55327	1.46099	--
					0.55429	1.46997	--
					0.5553	1.46922	--
					0.55629	1.45966	--
					0.5573	1.45548	--
					0.5583	1.45111	--
					0.55929	1.44447	--
					0.56029	1.44374	--
					0.5613	1.43825	--
					0.5623	1.43747	--
					0.56327	1.43481	--
					0.56428	1.42998	--
					0.56528	1.43104	--
					0.5663	1.42555	--
					0.56729	1.42536	--
					0.56831	1.42413	--
					0.5693	1.41957	--
					0.57028	1.4213	--
					0.57128	1.41662	--
					0.57228	1.41653	--
					0.57327	1.41554	--
					0.5743	1.41223	--
					0.57531	1.41392	--
					0.57629	1.40953	--
					0.57728	1.40981	--
					0.57827	1.40904	--
					0.57927	1.40525	--
					0.58026	1.40775	--
					0.58129	1.4042	--
					0.58227	1.40453	--
					0.58329	1.40462	--
					0.5843	1.40088	--
					0.58529	1.40313	--
					0.58628	1.39847	--
					0.5873	1.40046	--
					0.58829	1.40068	--
					0.58929	1.39742	--
					0.59028	1.399	--
					0.59129	1.39506	--
					0.59228	1.39612	--
					0.59327	1.39557	--
					0.59427	1.39253	--
					0.59527	1.39521	--
					0.59627	1.39169	--
					0.59727	1.39292	--
					0.59828	1.39284	--
					0.59925	1.38989	--
					0.60026	1.39291	--
					0.60126	1.38891	--
					0.60226	1.39204	--
					0.60325	1.39387	--
					0.60427	1.39094	--
					0.60525	1.39416	--
					0.60628	1.39126	--
					0.60728	1.3924	--
					0.60826	1.39211	--
					0.60926	1.38969	--
					0.61026	1.39305	--
					0.61127	1.38984	--
					0.61228	1.39206	--
					0.61326	1.39259	--
					0.61429	1.39065	--
					0.61527	1.39441	--
					0.61626	1.39214	--
					0.61728	1.39469	--
					0.61825	1.3961	--
					0.61926	1.39434	--
					0.62027	1.3984	--
					0.62128	1.39576	--
					0.62227	1.39774	--
					0.62329	1.39958	--
					0.62428	1.39794	--
					0.62527	1.4025	--
					0.62628	1.40107	--
					0.62727	1.40415	--
					0.62825	1.40502	--
					0.62928	1.40437	--
					0.63027	1.40914	--
					0.63129	1.40803	--
					0.63227	1.41199	--
					0.63325	1.41389	--
					0.63427	1.4131	--
					0.63526	1.41894	--
					0.63626	1.41722	--
					0.63726	1.42112	--
					0.63825	1.42448	--
					0.63924	1.42488	--
					0.64026	1.43071	--
					0.64125	1.43005	--
					0.64227	1.43437	--
					0.64326	1.43702	--
					0.64424	1.43674	--
					0.64524	1.44278	--
					0.64627	1.44247	--
					0.64726	1.44706	--
					0.64824	1.45065	--
					0.64925	1.45142	--
					0.65025	1.45792	--
					0.65124	1.45853	--
					0.65222	1.46361	--
					0.65325	1.46679	--
					0.65424	1.46806	--
					0.65526	1.47475	--
					0.65625	1.47504	--
					0.65722	1.48108	--
					0.65823	1.48516	--
					0.65924	1.48737	--
					0.66025	1.49419	--
					0.66127	1.49496	--
					0.66226	1.5005	--
					0.66326	1.5042	--
					0.66427	1.50608	--
					0.66525	1.51356	--
					0.66626	1.51443	--
					0.66725	1.51993	--
					0.66824	1.52404	--
					0.66925	1.52585	--
					0.67026	1.5333	--
					0.67125	1.53528	--
					0.67226	1.54084	--
					0.67324	1.54492	--
					0.67424	1.54723	--
					0.67526	1.55481	--
					0.67625	1.55602	--
					0.67724	1.56226	--
					0.67824	1.56612	--
					0.67924	1.56824	--
					0.68024	1.57632	--
					0.68125	1.57826	--
					0.68225	1.58367	--
					0.68325	1.58811	--
					0.68425	1.59037	--
					0.68525	1.59756	--
					0.68626	1.59856	--
					0.68725	1.60433	--
					0.68824	1.60803	--
					0.68925	1.6093	--
					0.69025	1.61666	--
					0.69126	1.61726	--
					0.69227	1.62246	--
					0.69325	1.62599	--
					0.69425	1.62749	--
					0.69525	1.63513	--
					0.69625	1.63533	--
					0.69724	1.64121	--
					0.69825	1.64392	--
					0.69922	1.64488	--
					0.70024	1.65157	--
					0.70124	1.65194	--
					0.70225	1.65778	--
					0.70325	1.6599	--
					0.70426	1.66042	--
					0.70526	1.66798	--
					0.70624	1.66645	--
					0.70724	1.67177	--
					0.70823	1.67515	--
					0.70926	1.67361	--
					0.71024	1.6813	--
					0.71123	1.67952	--
					0.71223	1.68344	--
					0.71322	1.68551	--
					0.71424	1.6834	--
					0.71524	1.69052	--
					0.71623	1.68785	--
					0.71723	1.69243	--
					0.71821	1.69414	--
					0.71923	1.69175	--
					0.7202	1.69846	--
					0.72125	1.69537	--
					0.72223	1.69976	--
					0.72324	1.70155	--
					0.72422	1.69857	--
					0.72523	1.70516	--
					0.72621	1.70209	--
					0.72723	1.70527	--
					0.72822	1.7073	--
					0.72923	1.70373	--
					0.73024	1.71079	--
					0.73122	1.70715	--
					0.73222	1.71082	--
					0.73321	1.71	--
					0.73421	1.70858	--
					0.73522	1.71198	--
					0.73624	1.7104	--
					0.73721	1.71234	--
					0.73822	1.71262	--
					0.7392	1.71021	--
					0.74022	1.71418	--
					0.74124	1.71224	--
					0.74224	1.71502	--
					0.74322	1.71459	--
					0.74423	1.71278	--
					0.74522	1.7165	--
					0.74621	1.7135	--
					0.74721	1.71578	--
					0.74821	1.7159	--
					0.74921	1.71435	--
					0.75022	1.71829	--
					0.75121	1.71617	--
					0.75221	1.7187	--
					0.7532	1.719	--
					0.7542	1.71814	--
					0.7552	1.72225	--
					0.75621	1.72052	--
					0.7572	1.72411	--
					0.7582	1.72431	--
					0.75919	1.72324	--
					0.76022	1.729	--
					0.76124	1.72698	--
					0.76222	1.7305	--
					0.76321	1.73124	--
					0.7642	1.73068	--
					0.76522	1.73579	--
					0.76621	1.73508	--
					0.76721	1.7399	--
					0.76821	1.74113	--
					0.7692	1.7407	--
					0.77023	1.74618	--
					0.7712	1.74536	--
					0.77222	1.75053	--
					0.77321	1.75243	--
					0.77421	1.75214	--
					0.77519	1.75805	--
					0.77619	1.75786	--
					0.77721	1.76347	--
					0.77818	1.76575	--
					0.77919	1.7668	--
					0.7802	1.77377	--
					0.78121	1.77416	--
					0.7822	1.78006	--
					0.7832	1.78352	--
					0.7842	1.78523	--
					0.78521	1.79318	--
					0.78621	1.79447	--
					0.7872	1.8008	--
					0.78818	1.8049	--
					0.7892	1.8075	--
					0.79018	1.81554	--
					0.7912	1.81815	--
					0.79219	1.82598	--
					0.79319	1.83114	--
					0.79418	1.83509	--
					0.79519	1.84386	--
					0.79619	1.8474	--
					0.79719	1.85596	--
					0.79818	1.86101	--
					0.79917	1.86536	--
					0.80019	1.87594	--
					0.80119	1.88041	--
					0.80218	1.89188	--
					0.80319	1.89878	--
					0.80418	1.90459	--
					0.80519	1.91574	--
					0.80618	1.92102	--
					0.80716	1.93193	--
					0.80817	1.94001	--
					0.80917	1.94639	--
					0.81017	1.95841	--
					0.81118	1.96575	--
					0.81219	1.97748	--
					0.81318	1.98676	--
					0.81418	1.9938	--
					0.81516	2.00691	--
					0.81618	2.0144	--
					0.81717	2.02734	--
					0.81819	2.03747	--
					0.8192	2.04581	--
					0.82018	2.06004	--
					0.8212	2.06791	--
					0.82217	2.0819	--
					0.82316	2.09272	--
					0.82418	2.10303	--
					0.82519	2.1183	--
					0.82619	2.12706	--
					0.82717	2.14122	--
					0.82816	2.15328	--
					0.82918	2.16344	--
					0.83016	2.17901	--
					0.83116	2.18867	--
					0.83218	2.20359	--
					0.83317	2.21539	--
					0.83417	2.22603	--
					0.83516	2.2421	--
					0.83616	2.25278	--
					0.83715	2.26871	--
					0.83818	2.28231	--
					0.83918	2.2934	--
					0.84016	2.31033	--
					0.84119	2.32013	--
					0.84217	2.33628	--
					0.84317	2.34947	--
					0.84417	2.36107	--
					0.84517	2.37804	--
					0.84618	2.38887	--
					0.84719	2.40484	--
					0.84816	2.41788	--
					0.84917	2.42921	--
					0.85017	2.44609	--
					0.85117	2.45704	--
					0.85217	2.47372	--
					0.85315	2.48698	--
					0.85416	2.49865	--
					0.85517	2.51631	--
					0.85617	2.52751	--
					0.85717	2.54473	--
					0.85817	2.55773	--
					0.85916	2.57023	--
					0.86015	2.58746	--
					0.86115	2.59897	--
					0.86217	2.61568	--
					0.86318	2.62954	--
					0.86416	2.64159	--
					0.86517	2.65885	--
					0.86616	2.67051	--
					0.86715	2.68666	--
					0.86815	2.70009	--
					0.86916	2.71215	--
					0.87015	2.72911	--
					0.87114	2.74033	--
					0.87213	2.75675	--
					0.87313	2.77037	--
					0.87413	2.78353	--
					0.87512	2.80019	--
					0.87571	2.80934	--

## Sheet: Fig 6
Fig 6b
E (V vs SHE)	0.5	0.6	0.7	0.9	1.1
Oxidation time (s)	CO2 (nmol/Co-r)	CO2 (nmol/Co-r)	CO2 (nmol/Co-r)	CO2 (nmol/Co-r)	CO2 (nmol/Co-r)
0.1	1.97947	3.16725	18.4335	84.6218	107.774
0.3	0.58115	10.5701	79.2947	440.802	475.555
1	5.46234	41.0664	344.375	1452.91	2207.51
10	41.3675	370.357	2104.19	2040.18	3039.9
Fig 6c			Fig 6c (instet)
E (V vs SHE)	Rate (nmol/s Co-r)		E (V vs SHE)	Rate (nmol/s Co-r)
0.1	0.07059		0.1	0.07059
0.2	0.09069		0.2	0.09069
0.3	0.83979		0.3	0.83979
0.4	3.10425		0.4	3.10425
0.5	4.86039		0.5	4.86039
0.6	42.4905
0.7	366.475
0.9	1500.88
1.1	2369.91

## Sheet: Fig 7
Fig 7
	Turnover	Adsorption	Oxidation	Conversion above 0.5V	Conversion below 0.5V
E (V vs SHE)	Rate (nmol/s Co-r)	Rate (nmol/s Co-r)	Rate (nmol/s Co-r)	Rate (nmol/s Co-r)	Rate (nmol/s Co-r)
0.1		0.05232	0.02353		0.10003
0.2		0.45948	0.03023		0.08153
0.3		3.89591	0.27993		0.01915
0.4	-0.04483	5.37127	1.03475		0.44585
0.5	0.7084	4.99342	1.62013	0.46
0.6	1.37243	4.87202	14.1635	1.55907
0.7	1.74317	4.10464	122.158	2.02327
0.8	1.34427	1.85828
0.9	0.06007	0.72008	500.293	14.0717
1	0.03103	0.007
1.1	0.02483		789.971	22.86

## Sheet: Fig 8b
Fig 8b
E (V vs SHE)	Pulse: Eads = 0.4V, tads = 1s, Eox = 0.9V, tox = 1s	0.7 (constant-potential)
Time (s)	Consumed propane (nmol/Co-r)	Consumed propane (nmol/Co-r)
60	150.293	66.1467
120	342.935	176.35
180	509.316	287.087
240	667.207	392.535
300	816.657	483.323
360	1046.46	593.008

## Sheet: Supp Fig 2
Supplementary Fig. 2a					Supplementary Fig. 2b					Supplementary Fig. 2c
Top panel		Bottom panel			Top panel		Bottom panel			Top panel		Bottom panel
Time (s)	CO2 flux (nmol/s)	Time (s)	Potential (V vs SHE)		Time (s)	CO2 flux (nmol/s)	Time (s)	Potential (V vs SHE)		Time (s)	CO2 flux (nmol/s)	Time (s)	Potential (V vs SHE)
0	0.02739	0	1.404		0	0.01453	0	0.05		0	0.02618	0	0.05
1.604	0.02691	0.154	1.404		1.604	0.01402	0.153	0.05		1.605	0.02472	0.275	0.05
3.207	0.02709	0.418	0.05		3.209	0.01443	0.304	0.05		3.208	0.02293	0.569	0.05
4.812	0.0279	0.598	0.05		4.812	0.01397	0.52	0.05		4.812	0.02379	1.399	0.05
6.416	0.0274	0.763	0.05		6.417	0.01342	0.71	0.05		6.417	0.02158	1.545	0.05
8.021	0.02616	1.055	0.05		8.021	0.01302	0.973	0.05		8.022	0.0201	1.696	0.05
9.626	0.02565	1.227	0.05		9.625	0.01209	1.126	0.05		9.625	0.01762	1.849	0.05
11.23	0.0269	1.379	0.05		11.23	0.01151	1.292	0.05		11.23	0.01787	2.002	0.05
12.833	0.02666	1.589	0.05		12.834	0.01095	1.435	0.05		12.834	0.0172	2.156	0.05
14.438	0.026	2.185	0.05		14.438	0.01007	1.591	0.05		14.439	0.01629	2.355	0.05
16.042	0.02612	2.343	0.05		16.043	0.00838	1.748	0.05		16.043	0.01535	2.495	0.05
17.646	0.02506	2.512	0.05		17.647	0.00563	1.872	0.05		17.647	0.01384	2.836	0.05
19.251	0.02266	2.676	0.05		19.251	0.00536	2.041	0.05		19.251	0.01207	3.095	0.05
20.855	0.02154	2.86	0.05		20.855	0.00424	2.326	0.05		20.855	0.01125	3.266	0.05
22.459	0.02046	3.019	0.05		22.459	0.0036	2.585	0.05		22.46	0.00974	3.432	0.05
24.064	0.01921	3.182	0.05		24.064	0.00211	2.755	0.05		24.064	0.00935	3.588	0.05
25.668	0.01687	3.338	0.05		25.668	0.00236	2.909	0.05		25.669	0.00837	3.741	0.05
27.272	0.01507	4.091	0.05		27.272	0.00102	3.064	0.05		27.272	0.0078	3.895	0.05
28.877	0.01508	4.263	0.05		28.877	0.00154	3.216	0.05		28.875	0.00637	4.05	0.05
30.48	0.01352	4.419	0.05		30.479	0.00136	3.37	0.05		30.482	0.00642	4.235	0.05
32.085	0.01196	4.563	0.05		32.086	0.00205	3.521	0.05		32.085	0.00679	4.65	0.05
33.69	0.0117	4.716	0.05		33.69	0.00162	3.676	0.05		33.689	0.00656	4.804	0.05
35.293	0.01064	4.874	0.05		35.292	0.00211	3.892	0.05		35.293	0.00619	4.957	0.05
36.898	0.01066	5.026	0.05		36.898	0.00178	4.177	0.05		36.898	0.00682	5.128	0.05
38.502	0.0099	5.168	0.05		38.502	0.00228	4.326	0.05		38.503	0.00645	5.283	0.05
40.108	0.00911	5.696	0.05		40.106	0.00185	4.494	0.05		40.106	0.00602	5.47	0.05
41.712	0.00831	5.844	0.05		41.711	0.003	4.648	0.05		41.711	0.00587	5.637	0.05
43.315	0.00734	6.002	0.05		43.315	0.0019	4.801	0.05		43.315	0.00653	5.789	0.05
44.919	0.00675	6.126	0.05		44.919	0.00244	4.954	0.05		44.919	0.00562	6.193	0.05
46.523	0.00613	6.33	0.05		46.522	0.00282	5.139	0.05		46.524	0.00488	6.345	0.05
48.128	0.00498	6.478	0.05		48.127	0.0025	5.295	0.05		48.128	0.0035	6.5	0.05
49.731	0.00459	6.633	0.05		49.732	0.00348	5.708	0.05		49.732	0.00357	6.653	0.05
51.336	0.00364	6.786	0.05		51.335	0.00391	5.863	0.05		51.336	0.00223	6.808	0.05
52.941	0.00355	6.941	0.05		52.94	0.00544	6.017	0.05		52.94	0.00169	6.961	0.05
54.544	0.0033	7.434	0.05		54.545	0.0059	6.16	0.05		54.545	0.000634592	7.132	0.05
56.15	0.00239	7.573	0.05		56.149	0.0053	6.343	0.05		56.149	0.000716587	7.286	0.05
57.754	0.00154	7.728	0.05		57.753	0.00541	6.496	0.05		57.753	-0.000560548	7.548	0.05
59.357	0.0021	7.882	0.05		59.358	0.00496	6.651	0.05		59.358	-0.000145106	7.813	0.05
60.961	0.00135	8.035	0.05		60.961	0.00399	6.805	0.05		60.962	-0.000460166	7.966	0.05
62.565	0.00158	8.19	0.05		62.565	0.00402	7.095	0.05		62.566	0.000315557	8.117	0.05
64.171	0.00117	8.332	0.05		64.17	0.00313	7.402	0.05		64.171	1.54051e-05	8.287	0.05
65.775	0.00177	8.498	0.05		65.776	0.00253	7.557	0.05		65.775	0.00069025	8.441	0.05
67.379	0.0013	8.929	0.05		67.38	0.00122	7.712	0.05		67.38	0.000769263	8.61	0.05
68.983	0.0011	9.101	0.05		68.982	0.00098245	7.879	0.05		68.983	0.00198	8.778	0.05
70.587	0.00302	9.252	0.05		70.587	0.00067882	8.033	0.05		70.588	-0.000132683	8.931	0.05
72.192	0.0025	9.407	0.05		72.192	0.000150573	8.187	0.05		72.192	0.000363263	9.394	0.05
73.796	0.000689753	9.576	0.05		73.796	-0.000707642	8.431	0.05		73.796	-0.000214678	9.594	0.05
75.4	0.00211	9.729	0.05		75.4	0.000293692	8.721	0.05		75.4	0.000203745	9.746	0.05
77.005	0.00212	9.883	0.05		77.004	-0.00123	8.988	0.05		77.005	-0.00104	9.9	0.05
78.608	0.00213	10.035	0.05		78.609	-0.00309	9.157	0.05		78.609	-0.000686771	10.054	0.05
80.214	0.00172	10.429	0.05		80.214	-0.00261	9.324	0.05		80.214	-0.00112	10.209	0.05
81.818	0.000921327	10.576	0.05		81.818	-0.00291	9.48	0.05		81.818	-0.000211696	10.351	0.05
83.421	0.000783177	10.733	0.05		83.421	-0.00368	9.632	0.05		83.421	-0.0015	10.518	0.05
85.026	-0.000983941	10.885	0.05		85.025	-0.0044	9.788	0.05		85.026	8.84553e-05	10.691	0.05
86.63	2.38531e-05	11.038	0.05		86.629	-0.00346	9.94	0.05		86.632	0.000934744	10.932	0.05
88.235	0.00125	11.192	0.05		88.235	-0.00291	10.094	0.05		88.234	0.00119	11.077	0.05
89.839	0.000281268	11.361	0.05		89.839	-0.00362	10.249	0.05		89.839	0.00112	11.23	0.05
91.445	0.000840325	11.516	0.05		91.443	-0.00306	10.436	0.05		91.442	0.00158	11.386	0.05
93.047	0.00267	11.683	0.05		93.047	-0.00104	10.589	0.05		93.046	0.00129	11.55	0.05
94.65	0.00403	12.098	0.05		94.65	-0.00153	10.743	0.05		94.652	0.00209	11.737	0.05
96.255	0.00401	12.252	0.05		96.255	-0.00171	10.897	0.05		96.256	0.000635586	11.89	0.05
97.86	0.00481	12.406	0.05		97.86	-0.00267	11.05	0.05		97.86	0.00127	12.046	0.05
99.464	0.0067	12.579	0.05		99.464	-0.00159	11.208	0.05		99.464	0.00123	12.492	0.05
101.07	0.00559	12.747	0.05		101.068	-0.0028	11.36	0.05		101.068	0.0014	12.662	0.05
102.67	0.00572	12.903	0.05		102.672	-0.00399	11.514	0.05		102.674	0.000478553	12.816	0.05
104.28	0.00684	13.057	0.05		104.276	-0.00503	11.766	0.05		104.278	0.000604776	12.971	0.05
105.88	0.00616	13.21	0.05		105.881	-0.00455	12.024	0.05		105.881	1.6896e-05	13.126	0.05
107.49	0.00419	13.484	0.05		107.485	-0.00664	12.179	0.05		107.486	-0.00114	13.28	0.05
109.09	0.00253	13.75	0.05		109.09	-0.00664	12.35	0.05		109.089	-0.00241	13.434	0.05
110.69	0.00402	13.92	0.05		110.693	-0.00714	12.505	0.05		110.694	-0.00251	13.593	0.05
112.3	0.00291	14.076	0.05		112.299	-0.00652	12.66	0.05		112.299	-0.00247	14.021	0.05
113.9	0.000557567	14.228	0.05		113.903	-0.0077	12.816	0.05		113.903	-0.00225	14.174	0.05
115.51	0.000696213	14.383	0.05		115.507	-0.00786	12.968	0.05		115.507	-0.00358	14.326	0.05
117.11	0.00107	14.537	0.05		117.111	-0.00697	13.124	0.05		117.11	-0.00353	14.479	0.05
118.72	0.000284747	14.72	0.05		118.715	-0.00546	13.352	0.05		118.716	-0.00445	14.624	0.05
120.32	-2.63378e-05	14.874	0.05		120.32	-0.00545	13.605	0.05		120.32	-0.00326	14.792	0.05
121.93	0.000233562	15.306	0.05		121.925	-0.00418	13.759	0.05		121.924	-0.00242	14.945	0.05
123.53	0.00101	15.462	0.05		123.527	-0.00437	13.927	0.05		123.528	-0.00262	15.101	0.05
125.13	5.61542e-05	15.614	0.05		125.132	-0.00432	14.082	0.05		125.132	-0.00219	15.256	0.05
126.74	0.000567008	15.757	0.05		126.736	-0.00497	14.235	0.05		126.738	-0.0034	15.41	0.05
128.34	0.00132	15.921	0.05		128.341	-0.00474	14.388	0.05		128.341	-0.00366	15.597	0.05
129.95	0.00144	16.076	0.05		129.945	-0.00538	14.51	0.05		129.945	-0.00342	15.752	0.05
131.55	0.000555579	16.234	0.05		131.549	-0.00626	14.682	0.05		131.55	-0.003	15.906	0.05
133.15	-0.00052129	16.389	0.05		133.154	-0.00671	14.834	0.05		133.153	-0.00253	16.06	0.05
134.76	-0.000579929	16.546	0.05		134.757	-0.00626	14.989	0.05		134.758	-0.00328	16.215	0.05
136.36	-0.00095164	16.698	0.05		136.362	-0.00638	15.157	0.05		136.363	-0.00273	16.368	0.05
137.97	-0.0017	16.841	0.05		137.966	-0.00636	15.311	0.05		137.968	-0.00221	16.538	0.05
139.57	-0.00185	16.993	0.05		139.57	-0.00647	15.517	0.05		139.57	-0.00219	16.824	0.05
141.18	-0.00226	17.147	0.05		141.175	-0.00629	15.667	0.05		141.174	-0.000981953	17.08	0.05
142.78	-0.00249	17.301	0.05		142.78	-0.00674	15.82	0.05		142.78	-0.00112	17.234	0.05
144.39	-0.00377	17.469	0.05		144.385	-0.00575	15.973	0.05		144.384	0.000146597	17.391	0.05
145.99	-0.0031	17.639	0.05		145.988	-0.005	16.129	0.05		145.989	0.000405006	17.558	0.05
147.59	-0.00269	17.765	0.05		147.592	-0.00559	16.398	0.05		147.592	0.000220144	17.711	0.05
149.2	-0.00203	17.934	0.05		149.196	-0.00583	16.684	0.05		149.196	0.00065447	17.864	0.05
150.8	-0.00207	18.333	0.05		150.8	-0.00641	16.836	0.05		150.801	-0.000264372	18.018	0.05
152.41	-0.00185	18.488	0.05		152.405	-0.0059	16.99	0.05		152.404	0.000123738	18.187	0.05
154.01	-0.00256	18.64	0.05		154.01	-0.00632	17.145	0.05		154.01	-0.000136162	18.427	0.05
155.61	-0.00218	18.814	0.05		155.613	-0.00654	17.3	0.05		155.613	-0.000792619	18.685	0.05
157.22	-0.00164	18.964	0.05		157.217	-0.00612	17.453	0.05		157.217	-0.00108	18.837	0.05
158.82	-0.000561045	19.106	0.05		158.821	-0.00544	17.606	0.05		158.822	-0.0025	18.992	0.05
160.43	-0.000851755	19.259	0.05		160.426	-0.00418	17.759	0.05		160.425	-0.00215	19.146	0.05
162.03	0.00036376	19.43	0.05		162.03	-0.00349	17.922	0.05		162.031	-0.00199	19.301	0.05
163.64	-0.000525266	19.702	0.05		163.634	-0.00415	18.067	0.05		163.634	-0.0012	19.457	0.05
165.24	0.000353821	19.97	0.05		165.238	-0.00411	18.234	0.05		165.239	-0.000407491	19.611	0.05
166.84	0.00127	20.123	0.05		166.842	-0.00391	18.389	0.05		166.843	-0.00060577	19.767	0.05
168.45	0.00234	20.277	0.05		168.448	-0.00257	18.559	0.05		168.447	-0.000210703	19.92	0.05
170.05	0.00302	20.432	0.05		170.05	-0.00253	18.684	0.05		170.052	-0.000354318	20.079	0.05
171.66	0.00289	20.585	0.05		171.655	-0.00281	18.835	0.05		171.655	-0.000239525	20.246	0.05
173.26	0.00165	20.738	0.05		173.26	-0.0034	18.988	0.05		173.26	0.000481038	20.425	0.05
174.87	0.00241	20.89	0.05		174.864	-0.00487	19.143	0.05		174.866	0.000587383	20.569	0.05
176.47	0.00175	21.045	0.05		176.469	-0.0046	19.298	0.05		176.468	0.00248	20.723	0.05
178.07	0.00202	21.239	0.05		178.073	-0.00343	19.734	0.05		178.073	0.00341	20.878	0.05
179.68	0.00157	21.384	0.05		179.677	-0.0018	19.887	0.05		179.678	0.00556	21.08	0.05
181.28	0.00084778	21.539	0.05		181.282	7.20563e-05	20.054	0.05		181.281	0.00768	21.251	0.05
182.89	0.000712115	21.69	0.05		182.885	0.00142	20.207	0.05		182.887	0.00878	21.493	0.05
184.49	-0.000264372	21.847	0.05		184.491	0.00488	20.39	0.05		184.491	0.0122	21.759	0.05
186.09	7.35471e-05	22.002	0.05		186.095	0.00836	20.544	0.05		186.095	0.01457	21.914	0.05
187.7	0.00108	22.156	0.05		187.697	0.01234	20.668	0.05		187.698	0.01489	22.069	0.05
189.3	0.000483523	22.31	0.05		189.302	0.01564	20.838	0.05		189.302	0.01463	22.239	0.05
190.91	0.00144	22.462	0.05		190.906	0.01977	21.071	0.05		190.908	0.01441	22.394	0.05
192.51	0.0013	22.741	0.05		192.512	0.02215	21.333	0.05		192.512	0.01502	22.546	0.05
194.12	0.00125	22.984	0.05		194.115	0.0249	21.488	0.05		194.116	0.01377	22.717	0.05
195.72	0.000888529	23.153	0.05		195.719	0.02657	21.641	0.05		195.72	0.013	22.865	0.05
197.33	0.000105848	23.321	0.05		197.323	0.0286	21.779	0.05		197.325	0.01474	23.099	0.05
198.93	-0.000505388	23.515	0.05		198.928	0.03064	21.948	0.05		198.929	0.01364	23.371	0.05
200.53	-0.00213	23.658	0.05		200.533	0.03228	22.104	0.05		200.533	0.01207	23.524	0.05
202.14	-0.002	23.83	0.05		202.138	0.03292	22.259	0.05		202.138	0.01226	23.678	0.05
203.74	-0.00318	24.015	0.05		203.741	0.03455	22.413	0.05		203.742	0.01353	23.832	0.05
205.35	-0.00438	24.185	0.05		205.344	0.03479	22.566	0.05		205.345	0.01312	23.984	0.05
206.95	-0.00427	24.601	0.05		206.95	0.03701	22.737	0.05		206.95	0.01152	24.135	0.05
208.56	-0.00438	24.755	0.05		208.554	0.03677	22.891	0.05		208.555	0.01126	24.337	0.05
210.16	-0.00419	24.908	0.05		210.158	0.0365	23.048	0.05		210.159	0.01127	24.489	0.05
211.76	-0.00391	25.092	0.05		211.762	0.0365	23.202	0.05		211.763	0.00949	24.657	0.05
213.37	-0.00298	25.245	0.05		213.366	0.03654	23.356	0.05		213.367	0.00879	24.812	0.05
214.97	-0.00277	25.398	0.05		214.97	0.03671	23.509	0.05		214.97	0.00822	24.964	0.05
216.58	-0.00325	25.553	0.05		216.575	0.0368	23.666	0.05		216.576	0.00839	25.119	0.05
218.18	-0.00207	25.708	0.05		218.179	0.03713	23.85	0.05		218.18	0.00726	25.265	0.05
219.79	-0.00286	25.864	0.05		219.784	0.03709	24.124	0.05		219.785	0.00744	25.422	0.05
221.39	-0.0028	26.02	0.05		221.388	0.03663	24.378	0.05		221.388	0.00724	25.575	0.05
222.99	-0.00257	26.176	0.05		222.992	0.0379	24.532	0.05		222.993	0.00776	25.73	0.05
224.6	-0.00286	26.346	0.05		224.597	0.03874	24.688	0.05		224.598	0.00776	25.883	0.05
226.2	-0.00262	26.501	0.05		226.201	0.04031	24.813	0.05		226.202	0.00676	26.107	0.05
227.81	-0.00154	26.654	0.05		227.805	0.04099	24.972	0.05		227.806	0.00641	26.365	0.05
229.41	-1.83868e-05	26.806	0.05		229.408	0.04195	25.122	0.05		229.41	0.00585	26.534	0.05
231.01	-0.000109824	26.959	0.05		231.013	0.04399	25.277	0.05		231.015	0.00501	26.702	0.05
232.62	-0.000262881	27.101	0.05		232.618	0.04637	25.43	0.05		232.619	0.00521	26.855	0.05
234.22	0.00067882	27.423	0.05		234.222	0.04739	25.708	0.05		234.222	0.00503	27.007	0.05
235.83	-0.000237537	27.699	0.05		235.827	0.04791	25.987	0.05		235.827	0.00516	27.175	0.05
237.43	-0.000214678	27.856	0.05		237.43	0.04813	26.142	0.05		237.43	0.00332	27.347	0.05
239.04	7.95104e-05	28.009	0.05		239.034	0.05046	26.298	0.05		239.036	0.00339	27.507	0.05
240.64	0.00105	28.165	0.05		240.639	0.05115	26.453	0.05		240.641	0.0033	27.931	0.05
242.25	0.000544149	28.337	0.05		242.243	0.05085	26.607	0.05		242.245	0.00291	28.085	0.05
243.85	0.000473087	28.506	0.05		243.848	0.05037	26.76	0.05		243.849	0.00513	28.241	0.05
245.45	0.00104	28.659	0.05		245.452	0.04999	26.948	0.05		245.452	0.00583	28.393	0.05
247.06	0.00138	28.816	0.05		247.057	0.04937	27.103	0.05		247.057	0.00657	28.547	0.05
248.66	0.00118	29.219	0.05		248.66	0.04925	27.517	0.05		248.661	0.00575	28.701	0.05
250.27	0.00123	29.402	0.05		250.264	0.0495	27.671	0.05		250.266	0.00565	28.856	0.05
251.87	0.00136	29.555	0.05		251.869	0.05014	27.825	0.05		251.87	0.00584	29.01	0.05
253.47	0.000986923	29.709	0.05		253.473	0.04835	27.994	0.05		253.473	0.00487	29.19	0.05
255.08	-0.000888032	29.862	0.05		255.077	0.04799	28.15	0.05		255.077	0.00599	29.348	0.05
256.68	-0.00164	30.016	0.05		256.682	0.0497	28.304	0.05		256.683	0.00626	29.504	0.05
258.29	-0.00182	30.17	0.05		258.287	0.0509	28.46	0.05		258.287	0.00483	29.659	0.05
259.89	-0.00113	30.327	0.05		259.89	0.05183	28.613	0.05		259.89	0.0042	29.839	0.05
261.49	-0.00123	30.481	0.05		261.494	0.05091	28.766	0.05		261.495	0.00332	29.983	0.05
263.1	-0.00166	30.636	0.05		263.099	0.05031	28.921	0.05		263.1	0.00371	30.153	0.05
264.71	-0.00048402	30.787	0.05		264.704	0.05051	29.079	0.05		264.704	0.00362	30.309	0.05
266.31	-0.00128	30.944	0.05		266.306	0.05173	29.245	0.05		266.308	0.00341	30.509	0.05
267.91	-0.00136	31.1	0.05		267.911	0.05246	29.417	0.05		267.912	0.00458	30.78	0.05
269.52	-0.000663912	31.257	0.05		269.515	0.05257	29.569	0.05		269.517	0.00438	31.063	0.05
271.12	-0.000948161	31.424	0.05		271.119	0.05036	29.723	0.05		271.12	0.00463	31.217	0.05
272.72	-0.00136	31.578	0.05		272.724	0.05082	29.875	0.05		272.724	0.00439	31.387	0.05
274.33	-0.00196	31.763	0.05		274.328	0.04863	30.032	0.05		274.33	0.00406	31.529	0.05
275.93	-0.00227	32.056	0.05		275.934	0.04962	30.316	0.05		275.933	0.004	31.697	0.05
277.54	-0.00278	32.308	0.05		277.536	0.05061	30.582	0.05		277.536	0.00342	31.852	0.05
279.14	-0.00345	32.474	0.05		279.141	0.05139	30.736	0.05		279.142	0.00382	32.007	0.05
280.75	-0.00366	32.629	0.05		280.746	0.04947	30.891	0.05		280.747	0.00422	32.161	0.05
282.35	-0.00207	32.783	0.05		282.35	0.04989	31.058	0.05		282.351	0.00388	32.331	0.05
283.95	-0.00163	32.934	0.05		283.954	0.0502	31.211	0.05		283.955	0.00366	32.5	0.05
285.56	-0.00179	33.088	0.05		285.558	0.05254	31.366	0.05		285.559	0.00402	32.654	0.05
287.16	-0.00137	33.256	0.05		287.162	0.05121	31.518	0.05		287.164	0.00493	32.805	0.05
288.77	3.57797e-05	33.411	0.05		288.767	0.05282	31.671	0.05		288.768	0.00518	32.96	0.05
290.37	-0.000421902	33.648	0.05		290.371	0.05283	31.837	0.05		290.372	0.00527	33.114	0.05
291.98	0.00111	33.905	0.05		291.975	0.05352	31.98	0.05		291.976	0.00627	33.269	0.05
293.58	0.00113	34.057	0.05		293.579	0.0534	32.105	0.05		293.579	0.00497	33.422	0.05
295.18	0.0016	34.226	0.05		295.184	0.05429	32.273	0.05		295.185	0.005	33.608	0.05
296.79	-0.000293195	34.367	0.05		296.789	0.0542	32.429	0.05		296.789	0.00392	34.05	0.05
298.39	-0.00153	34.536	0.05		298.393	0.05478	32.584	0.05		298.393	0.00307	34.205	0.05
300	-0.00121	34.691	0.05		299.997	0.05416	32.753	0.05		299.997	0.00279	34.372	0.05
301.6	-0.00199	34.844	0.05		301.601	0.05538	32.908	0.05		301.601	0.00222	34.528	0.05
303.21	-0.00362	35	0.05		303.205	0.05502	33.063	0.05		303.206	0.00131	34.695	0.05
304.81	-0.00363	35.154	0.05		304.81	0.05531	33.19	0.05		304.811	0.000986923	34.836	0.05
306.41	-0.00462	35.31	0.05		306.414	0.05398	33.588	0.05		306.415	0.000117278	34.989	0.05
308.02	-0.0046	35.477	0.05		308.018	0.05359	33.743	0.05		308.019	0.00103	35.145	0.05
309.62	-0.00543	35.616	0.05		309.622	0.05341	33.896	0.05		309.622	0.000573966	35.388	0.05
311.23	-0.0051	35.772	0.05		311.226	0.05302	34.052	0.05		311.227	-0.000848277	35.625	0.05
312.83	-0.00403	35.925	0.05		312.831	0.05271	34.234	0.05		312.831	-0.000142125	35.778	0.05
314.44	-0.00385	36.095	0.05		314.435	0.05223	34.391	0.05		314.435	-0.00169	35.948	0.05
316.04	-0.00384	36.25	0.05		316.04	0.0508	34.575	0.05		316.041	-0.00181	36.103	0.05
317.64	-0.0034	36.418	0.05		317.644	0.05053	34.73	0.05		317.644	-0.00125	36.258	0.05
319.25	-0.00313	36.707	0.05		319.248	0.0496	34.935	0.05		319.25	-0.00233	36.416	0.05
320.85	-0.00274	36.973	0.05		320.853	0.04989	35.204	0.05		320.853	-0.00273	36.571	0.05
322.46	-0.0026	37.142	0.05		322.457	0.05042	35.373	0.05		322.458	-0.00317	36.714	0.05
324.06	-0.00232	37.294	0.05		324.061	0.0507	35.526	0.05		324.062	-0.00332	36.896	0.05
325.67	-0.00233	37.446	0.05		325.665	0.05057	35.682	0.05		325.665	-0.00197	37.036	0.05
327.27	-0.00268	37.597	0.05		327.269	0.04969	35.836	0.05		327.271	-0.00223	37.205	0.05
328.88	-0.00259	37.752	0.05		328.874	0.05039	35.991	0.05		328.874	0.000118769	37.373	0.05
330.48	-0.00283	37.921	0.05		330.478	0.05081	36.145	0.05		330.478	0.000100382	37.528	0.05
332.08	-0.00323	38.075	0.05		332.082	0.05202	36.297	0.05		332.083	0.000215175	37.682	0.05
333.69	-0.00303	38.336	0.05		333.687	0.05193	36.466	0.05		333.688	0.001	37.84	0.05
335.29	-0.00331	38.601	0.05		335.29	0.05194	36.622	0.05		335.292	0.00202	37.996	0.05
336.9	-0.00385	38.755	0.05		336.895	0.05101	36.79	0.05		336.895	0.00171	38.152	0.05
338.5	-0.00314	38.925	0.05		338.499	0.05018	36.944	0.05		338.501	0.00259	38.307	0.05
340.1	-0.00282	39.081	0.05		340.104	0.05058	37.099	0.05		340.105	0.0032	38.743	0.05
341.71	-0.00123	39.235	0.05		341.707	0.05045	37.252	0.05		341.708	0.00266	38.897	0.05
343.31	-0.0007146	39.391	0.05		343.311	0.04932	37.408	0.05		343.313	0.000590862	39.052	0.05
344.92	-3.2798e-05	39.547	0.05		344.916	0.04931	37.564	0.05		344.917	0.000653973	39.204	0.05
346.52	0.00131	39.717	0.05		346.521	0.04737	37.718	0.05		346.522	9.54291e-16	39.356	0.05
348.13	0.00121	39.92	0.05		348.124	0.04786	37.964	0.05		348.125	-0.000331956	39.525	0.05
349.73	0.00139	40.076	0.05		349.728	0.04916	38.244	0.05		349.729	-0.0011	39.678	0.05
351.33	0.00151	40.232	0.05		351.333	0.0488	38.4	0.05		351.334	0.000365251	39.819	0.05
352.94	0.00145	40.386	0.05		352.937	0.04992	38.557	0.05		352.938	0.000289716	40.068	0.05
354.54	0.00128	40.538	0.05		354.542	0.04919	38.711	0.05		354.543	0.000135665	40.324	0.05
356.15	0.000297667	40.691	0.05		356.146	0.0488	38.879	0.05		356.148	0.000358791	40.478	0.05
357.75	0.000380159	40.848	0.05		357.75	0.04928	39.046	0.05		357.751	0.00137	40.632	0.05
359.36	0.00103	41.001	0.05		359.353	0.04904	39.201	0.05		359.356	0.00131	40.787	0.05
360.96	-0.000526259	41.157	0.05		360.958	0.04941	39.354	0.05		360.96	0.00257	40.957	0.05
362.57	1.09327e-05	41.551	0.05		362.564	0.04939	39.804	0.05		362.564	0.00326	41.11	0.05
364.17	-6.6093e-05	41.72	0.05		364.166	0.04821	39.96	0.05		364.168	0.00321	41.266	0.05
365.77	0.000691243	41.872	0.05		365.771	0.04831	40.113	0.05		365.772	0.00207	41.436	0.05
367.38	0.00101	42.026	0.05		367.375	0.0477	40.268	0.05		367.378	0.0014	41.605	0.05
368.98	-4.52215e-05	42.181	0.05		368.98	0.04696	40.421	0.05		368.981	0.000504891	41.761	0.05
370.59	0.000390595	42.336	0.05		370.584	0.04731	40.576	0.05		370.586	0.000540174	41.945	0.05
372.19	-0.00098742	42.487	0.05		372.189	0.04675	40.73	0.05		372.189	-0.000180389	42.1	0.05
373.79	-0.00211	42.627	0.05		373.792	0.04696	40.885	0.05		373.794	-0.00112	42.254	0.05
375.4	-0.000861694	42.949	0.05		375.396	0.04778	41.037	0.05		375.399	-0.00125	42.454	0.05
377	-0.000963567	43.225	0.05		377.001	0.04787	41.225	0.05		377.002	-0.00231	42.607	0.05
378.61	-0.000480541	43.382	0.05		378.606	0.04849	41.377	0.05		378.607	-0.0018	42.759	0.05
380.21	-0.000374693	43.533	0.05		380.21	0.05063	41.533	0.05		380.211	-0.000996862	42.914	0.05
381.82	0.00015753	43.687	0.05		381.813	0.05122	41.687	0.05		381.815	-0.000405503	43.347	0.05
383.42	0.0014	43.84	0.05		383.418	0.05415	41.841	0.05		383.42	0.000107339	43.485	0.05
385.02	0.00104	43.998	0.05		385.023	0.05513	41.996	0.05		385.024	-0.000627138	43.638	0.05
386.63	0.00192	44.152	0.05		386.628	0.05566	42.152	0.05		386.627	-0.000674844	43.807	0.05
388.23	0.00235	44.306	0.05		388.23	0.05526	42.323	0.05		388.231	0.000431344	43.96	0.05
389.84	0.0017	44.476	0.05		389.835	0.05505	42.623	0.05		389.836	-0.000256421	44.112	0.05
391.44	0.00164	44.632	0.05		391.44	0.05433	42.89	0.05		391.441	0.000569493	44.296	0.05
393.05	0.00113	44.789	0.05		393.044	0.05423	43.042	0.05		393.046	0.00124	44.452	0.05
394.65	0.000222132	44.973	0.05		394.649	0.05348	43.216	0.05		394.65	0.000812	44.687	0.05
396.25	-0.000684286	45.145	0.05		396.252	0.05307	43.386	0.05		396.253	0.000641053	44.946	0.05
397.86	-0.0013	45.312	0.05		397.856	0.05099	43.541	0.05		397.856	0.00123	45.101	0.05
399.46	-0.00207	45.48	0.05		399.461	0.0495	43.697	0.05		399.463	0.00238	45.255	0.05
401.07	-0.00291	45.652	0.05		401.066	0.04888	43.817	0.05		401.067	0.0034	45.407	0.05
402.67	-0.00335	45.804	0.05		402.67	0.04896	43.989	0.05		402.671	0.00321	45.575	0.05
404.28	-0.00313	46.201	0.05		404.274	0.04773	44.206	0.05		404.274	0.00321	45.73	0.05
405.88	-0.00309	46.355	0.05		405.877	0.04714	44.468	0.05		405.879	0.00233	45.885	0.05
407.48	-0.00162	46.514	0.05		407.481	0.04527	44.625	0.05		407.483	0.000999346	46.038	0.05
409.09	-0.00107	46.668	0.05		409.088	0.04351	44.778	0.05		409.088	-4.1246e-05	46.197	0.05
410.69	-0.00164	46.823	0.05		410.692	0.04257	44.968	0.05		410.691	-0.000538683	46.41	0.05
412.3	-0.000704164	46.976	0.05		412.295	0.04182	45.122	0.05		412.295	-0.00233	46.582	0.05
413.9	0.000483523	47.129	0.05		413.899	0.0419	45.292	0.05		413.901	-0.00231	46.738	0.05
415.5	0.00101	47.282	0.05		415.503	0.04301	45.443	0.05		415.505	-0.0036	46.893	0.05
417.11	0.00153	47.556	0.05		417.108	0.04342	45.598	0.05		417.11	-0.00376	47.045	0.05
418.71	0.00187	47.839	0.05		418.712	0.04337	45.798	0.05		418.714	-0.00397	47.2	0.05
420.32	0.00128	47.993	0.05		420.316	0.04295	45.967	0.05		420.317	-0.0039	47.385	0.05
421.92	-0.000366245	48.148	0.05		421.92	0.04273	46.151	0.05		421.922	-0.00352	47.539	0.05
423.53	-0.00136	48.302	0.05		423.525	0.04297	46.304	0.05		423.527	-0.00379	47.948	0.05
425.13	-0.000416436	48.452	0.05		425.13	0.04261	46.458	0.05		425.13	-0.00367	48.103	0.05
426.74	-0.00223	48.605	0.05		426.733	0.04251	46.612	0.05		426.734	-0.00312	48.259	0.05
428.34	-0.00333	48.76	0.05		428.338	0.04296	46.768	0.05		428.339	-0.00315	48.399	0.05
429.94	-0.00316	48.945	0.05		429.942	0.04123	46.926	0.05		429.943	-0.00239	48.567	0.05
431.55	-0.0035	49.131	0.05		431.546	0.04115	47.049	0.05		431.548	-0.0027	48.734	0.05
433.15	-0.00396	49.284	0.05		433.151	0.04161	47.499	0.05		433.151	-0.00148	48.889	0.05
434.76	-0.00389	49.436	0.05		434.755	0.04178	47.651	0.05		434.755	-0.000296176	49.046	0.05
436.36	-0.00378	49.642	0.05		436.359	0.04196	47.805	0.05		436.36	-0.000454203	49.3	0.05
437.97	-0.00301	49.791	0.05		437.963	0.04152	47.958	0.05		437.964	0.000156039	49.57	0.05
439.57	-0.00322	49.914	0.05		439.567	0.04158	48.112	0.05		439.568	0.00113	49.723	0.05
441.17	-0.00305	50.084	0.05		441.172	0.04166	48.264	0.05		441.174	0.0013	49.874	0.05
442.78	-0.00281	50.236	0.05		442.777	0.04148	48.416	0.05		442.776	0.00122	50.026	0.05
444.38	-0.00296	50.39	0.05		444.38	0.042	48.544	0.05		444.381	0.00205	50.182	0.05
445.99	-0.00331	50.818	0.05		445.984	0.0408	48.815	0.05		445.985	0.00214	50.336	0.05
447.59	-0.00439	50.972	0.05		447.589	0.04108	49.072	0.05		447.591	0.00104	50.488	0.05
449.2	-0.00516	51.128	0.05		449.192	0.04063	49.228	0.05		449.195	0.00136	50.643	0.05
450.8	-0.0046	51.282	0.05		450.797	0.04085	49.382	0.05		450.799	0.00174	50.797	0.05
452.4	-0.00479	51.434	0.05		452.401	0.04057	49.553	0.05		452.402	0.0011	50.966	0.05
454.01	-0.00516	51.588	0.05		454.006	0.04083	49.707	0.05		454.006	0.000405503	51.144	0.05
455.61	-0.00406	51.741	0.05		455.61	0.04081	49.864	0.05		455.612	0.000948161	51.288	0.05
457.22	-0.00354	51.9	0.05		457.216	0.04073	50.018	0.05		457.216	0.000789638	51.445	0.05
458.82	-0.00374	52.19	0.05		458.82	0.04056	50.172	0.05		458.82	-6.95716e-05	51.602	0.05
460.42	-0.00294	52.456	0.05		460.423	0.0426	50.326	0.05		460.423	-0.000904928	51.756	0.05
462.03	-0.00157	52.609	0.05		462.027	0.0417	50.495	0.05		462.027	-0.000764791	51.908	0.05
463.63	-0.0004547	52.795	0.05		463.632	0.04259	50.634	0.05		463.634	-0.00127	52.061	0.05
465.24	-0.000609248	52.95	0.05		465.235	0.04245	50.786	0.05		465.237	-0.00157	52.38	0.05
466.84	-0.000368233	53.105	0.05		466.84	0.04288	50.941	0.05		466.841	-0.000662421	52.649	0.05
468.45	0.000359288	53.258	0.05		468.445	0.04301	51.097	0.05		468.445	-0.000783674	52.802	0.05
470.05	0.000609248	53.412	0.05		470.049	0.04249	51.268	0.05		470.049	-2.13684e-05	52.972	0.05
471.65	0.00114	53.58	0.05		471.652	0.04297	51.421	0.05		471.655	-0.000345373	53.128	0.05
473.26	0.00158	53.764	0.05		473.257	0.04284	51.623	0.05		473.258	0.000631114	53.297	0.05
474.86	0.00213	53.92	0.05		474.861	0.04051	51.846	0.05		474.862	0.00132	53.449	0.05
476.47	0.0025	54.074	0.05		476.466	0.04063	52.116	0.05		476.466	0.00258	53.572	0.05
478.07	0.00201	54.229	0.05		478.07	0.03978	52.269	0.05		478.071	0.0029	53.743	0.05
479.67	0.00264	54.413	0.05		479.674	0.03901	52.423	0.05		479.676	0.00238	53.965	0.05
481.28	0.0036	54.564	0.05		481.279	0.0396	52.576	0.05		481.28	0.0017	54.231	0.05
482.88	0.0026	54.716	0.05		482.883	0.03831	52.746	0.05		482.884	0.00236	54.386	0.05
484.49	0.0026	54.87	0.05		484.487	0.03849	52.929	0.05		484.488	0.00148	54.538	0.05
486.09	0.00201	55.041	0.05		486.091	0.03707	53.085	0.05		486.092	0.0016	54.692	0.05
487.7	0.00195	55.444	0.05		487.696	0.036	53.253	0.05		487.697	0.00132	54.873	0.05
489.3	0.00132	55.599	0.05		489.3	0.03562	53.656	0.05		489.302	0.00157	55.03	0.05
490.91	0.00106	55.752	0.05		490.905	0.0343	53.822	0.05		490.906	0.000246482	55.185	0.05
492.51	0.0009094	55.906	0.05		492.508	0.03348	53.977	0.05		492.508	-0.00145	55.338	0.05
494.11	-0.000118272	56.059	0.05		494.112	0.03394	54.13	0.05		494.114	-0.000148585	55.505	0.05
495.72	-0.00193	56.214	0.05		495.717	0.0327	54.282	0.05		495.719	0.00132	55.676	0.05
497.32	-0.00124	56.369	0.05		497.321	0.03269	54.436	0.05		497.323	0.00108	55.815	0.05
498.93	-0.00175	56.525	0.05		498.925	0.03218	54.588	0.05		498.926	-0.000165481	55.982	0.05
500.53	-0.00209	56.836	0.05		500.53	0.03135	54.742	0.05		500.531	-0.000138646	56.134	0.05
502.13	-0.00277	57.095	0.05		502.133	0.03178	54.893	0.05		502.134	-0.00101	56.289	0.05
503.74	-0.00232	57.249	0.05		503.738	0.03121	55.051	0.05		503.74	-0.00148	56.457	0.05
505.34	-0.00345	57.433	0.05		505.343	0.03241	55.205	0.05		505.345	-0.00118	56.612	0.05
506.95	-0.00285	57.575	0.05		506.946	0.034	55.375	0.05		506.947	-0.000341895	56.799	0.05
508.55	-0.00158	57.741	0.05		508.55	0.03421	55.529	0.05		508.553	-0.000510357	57.216	0.05
510.16	-0.000240022	57.898	0.05		510.155	0.0345	55.683	0.05		510.157	-0.0017	57.371	0.05
511.76	0.000497437	58.052	0.05		511.76	0.03409	55.836	0.05		511.761	-0.00251	57.525	0.05
513.37	0.00073895	58.222	0.05		513.364	0.03344	55.99	0.05		513.365	-0.00106	57.678	0.05
514.97	0.000764791	58.392	0.05		514.968	0.03432	56.142	0.05		514.969	-0.000180886	57.832	0.05
516.57	0.00271	58.546	0.05		516.573	0.03423	56.295	0.05		516.573	-0.000368729	58.015	0.05
518.18	0.00246	58.731	0.05		518.176	0.03518	56.708	0.05		518.177	0.000444264	58.186	0.05
519.78	0.00294	58.914	0.05		519.78	0.03484	56.861	0.05		519.782	-0.000125726	58.338	0.05
521.39	0.00266	59.056	0.05		521.385	0.03441	57.015	0.05		521.387	0.0003086	58.533	0.05
522.99	0.00235	59.209	0.05		522.989	0.03423	57.169	0.05		522.991	-0.000514333	58.802	0.05
524.59	0.00204	59.363	0.05		524.594	0.03315	57.325	0.05		524.594	9.19339e-05	58.955	0.05
526.2	0.00233	59.517	0.05		526.198	0.03415	57.479	0.05		526.199	0.00227	59.125	0.05
527.8	0.00225	59.67	0.05		527.801	0.03415	57.631	0.05		527.803	0.00195	59.279	0.05
529.41	0.00281	60.132	0.05		529.407	0.03527	57.769	0.05		529.408	0.00188	59.432	0.05
531.01	0.00216	60.286	0.05		531.011	0.03517	58.178	0.05		531.012	0.00158	59.587	0.05
532.62	0.00206	60.439	0.05		532.615	0.03553	58.341	0.05		532.615	0.00134	59.738	0.05
534.22	0.00236	60.596	0.05		534.219	0.0373	58.495	0.05		534.219	0.00145	59.986	0.05
535.82	0.00172	60.752	0.05		535.823	0.03741	58.65	0.05		535.824	0.0014	60.14	0.05
537.43	0.000903437	60.902	0.05		537.427	0.03779	58.805	0.05		537.43	0.00105	60.294	0.05
539.03	0.000983941	61.058	0.05		539.032	0.03819	58.958	0.05		539.033	0.000657452	60.45	0.05
540.64	-0.000682299	61.216	0.05		540.636	0.03785	59.112	0.05		540.637	-0.000287231	60.62	0.05
542.24	-0.00142	61.471	0.05		542.24	0.03837	59.265	0.05		542.242	-0.000246482	60.775	0.05
543.85	-0.00206	61.728	0.05		543.845	0.03648	59.421	0.05		543.847	-0.00118	60.975	0.05
545.45	-0.00355	61.892	0.05		545.45	0.0349	59.574	0.05		545.45	-0.000689256	61.127	0.05
547.06	-0.00435	62.047	0.05		547.054	0.03249	59.728	0.05		547.055	-0.000110321	61.282	0.05
548.66	-0.00499	62.201	0.05		548.658	0.0295	59.897	0.05		548.659	0.000176911	61.563	0.05
550.26	-0.00444	62.353	0.05		550.261	0.02752	60.082	0.05		550.262	-0.000534707	61.84	0.05
551.87	-0.00481	62.507	0.05		551.866	0.02436	60.236	0.05		551.868	-0.000972511	61.982	0.05
553.47	-0.00537	62.661	0.05		553.47	0.02242	60.403	0.05		553.471	-0.0009581	62.15	0.05
555.08	-0.00413	62.815	0.05		555.074	0.02102	60.559	0.05		555.076	-0.00165	62.305	0.05
556.68	-0.00315	62.988	0.05		556.678	0.01894	60.714	0.05		556.68	-0.00203	62.459	0.05
558.29	-0.00251	63.144	0.05		558.283	0.01794	60.867	0.05		558.284	-0.00269	62.613	0.05
559.89	-0.00223	63.298	0.05		559.888	0.0174	61.145	0.05		559.888	-0.0022	62.765	0.05
561.49	-0.00271	63.455	0.05		561.492	0.01646	61.434	0.05		561.494	-0.0029	62.929	0.05
563.1	-0.00156	63.609	0.05		563.097	0.0143	61.604	0.05		563.098	-0.00294	62.958	0.05
564.7	-0.000692237	63.769	0.05		564.7	0.01314	61.762	0.05		564.701	-0.00269	63.397	0.05
566.31	0.00111	63.937	0.05		566.305	0.01398	61.933	0.05		566.305	-0.00111	63.551	0.05
567.91	0.000541168	64.094	0.05		567.908	0.01402	62.087	0.05		567.91	-0.00067882	63.705	0.05
569.51	-0.000122744	64.248	0.05		569.513	0.01268	62.24	0.05		569.514	-0.000931762	63.873	0.05
571.12	-0.000374693	64.553	0.05		571.118	0.01079	62.396	0.05		571.119	0.000541168	64.025	0.05
572.72	-0.000406497	64.805	0.05		572.721	0.00886	62.565	0.05		572.723	0.00143	64.177	0.05
574.33	-0.000482529	64.971	0.05		574.326	0.00951	63.011	0.05		574.327	0.00115	64.3	0.05
575.93	0.000998352	65.127	0.05		575.929	0.00985	63.164	0.05		575.932	0.000800073	64.486	0.05
577.54	0.000528247	65.28	0.05		577.535	0.00973	63.332	0.05		577.535	0.00103	64.64	0.05
579.14	-0.000216666	65.45	0.05		579.139	0.01031	63.501	0.05		579.14	0.00151	64.796	0.05
580.74	-0.00212	65.603	0.05		580.743	0.00972	63.654	0.05		580.744	0.000880578	64.965	0.05
582.35	-0.00154	65.773	0.05		582.347	0.00945	63.808	0.05		582.348	0.00138	65.116	0.05
583.95	-0.00162	65.925	0.05		583.951	0.00824	63.96	0.05		583.952	0.00146	65.271	0.05
585.56	-0.00106	66.141	0.05		585.556	0.00895	64.114	0.05		585.556	0.000629126	65.457	0.05
587.16	-0.00199	66.408	0.05		587.16	0.00953	64.298	0.05		587.161	0.000418423	65.612	0.05
588.77	-0.00175	66.575	0.05		588.764	0.00763	64.468	0.05		588.765	-0.000168463	65.767	0.05
590.37	-0.00238	66.73	0.05		590.368	0.00622	64.652	0.05		590.369	0.000974002	65.933	0.05
591.97	-0.00178	66.885	0.05		591.973	0.00551	64.806	0.05		591.975	0.000439792	66.209	0.05
593.58	-0.00225	67.04	0.05		593.576	0.00441	64.961	0.05		593.578	-0.000787153	66.502	0.05
595.18	-0.00117	67.193	0.05		595.181	0.00406	65.113	0.05		595.183	-0.000978972	66.658	0.05
596.79	-0.00222	67.347	0.05		596.785	0.00282	65.28	0.05		596.787	-0.00155	66.809	0.05
598.39	-0.00291	67.499	0.05		598.39	0.003	65.433	0.05		598.391	-0.00163	66.962	0.05
600	-0.00442	67.654	0.05		599.994	0.00357	65.897	0.05		599.996	-0.00175	67.116	0.05
601.6	-0.00417	67.824	0.05		601.598	0.00327	66.051	0.05		601.599	-0.0021	67.272	0.05
603.2	-0.00409	67.979	0.05		603.203	0.00313	66.204	0.05		603.204	-0.00175	67.456	0.05
604.81	-0.00517	68.131	0.05		604.808	0.00475	66.359	0.05		604.808	-0.00218	67.618	0.05
606.41	-0.00604	68.299	0.05		606.412	0.00491	66.511	0.05		606.412	-0.00239	68.031	0.05
608.02	-0.00634	68.452	0.05		608.014	0.00363	66.666	0.05		608.017	-0.00147	68.185	0.05
609.62	-0.0077	68.606	0.05		609.619	0.00283	66.823	0.05		609.621	-0.00185	68.343	0.05
611.23	-0.00652	68.761	0.05		611.224	0.00182	66.974	0.05		611.225	-0.0023	68.497	0.05
612.83	-0.00605	68.885	0.05		612.828	0.00207	67.126	0.05		612.829	-0.00245	68.669	0.05
614.43	-0.0057	69.18	0.05		614.431	0.00198	67.547	0.05		614.433	-0.00202	68.823	0.05
616.04	-0.00567	69.447	0.05		616.036	0.0015	67.717	0.05		616.039	-0.00211	68.975	0.05
617.64	-0.00547	69.601	0.05		617.64	0.00123	67.872	0.05		617.643	-0.00204	69.13	0.05
619.25	-0.00394	69.771	0.05		619.245	-0.000660433	68.027	0.05		619.247	-0.00211	69.282	0.05
620.85	-0.00405	69.926	0.05		620.849	-0.000152064	68.181	0.05		620.851	-0.00115	69.45	0.05
622.46	-0.00291	70.079	0.05		622.453	0.000921327	68.335	0.05		622.455	-0.00066739	69.591	0.05
624.06	-0.00253	70.232	0.05		624.057	0.000752367	68.504	0.05		624.06	0.00115	69.761	0.05
625.66	-0.00234	70.386	0.05		625.662	0.00229	68.658	0.05		625.664	0.00217	69.956	0.05
627.27	-0.00199	70.542	0.05		627.267	0.00179	68.828	0.05		627.267	0.00386	70.102	0.05
628.87	-0.000892007	70.713	0.05		628.87	0.000748392	68.983	0.05		628.873	0.00462	70.255	0.05
630.48	-0.000477559	70.866	0.05		630.474	0.00159	69.135	0.05		630.477	0.0048	70.424	0.05
632.08	-0.000503897	70.991	0.05		632.078	0.00125	69.337	0.05		632.081	0.00509	70.578	0.05
633.68	-0.000531229	71.161	0.05		633.684	0.00142	69.488	0.05		633.686	0.00502	70.801	0.05
635.29	0.000298661	71.314	0.05		635.287	-0.000286734	69.658	0.05		635.289	0.00489	71.071	0.05
636.89	6.01297e-05	71.47	0.05		636.892	-0.00090294	69.828	0.05		636.894	0.00456	71.225	0.05
638.5	0.000232071	71.638	0.05		638.495	0.000354318	69.982	0.05		638.497	0.00345	71.378	0.05
640.1	5.61542e-05	71.791	0.05		640.1	-0.000614715	70.151	0.05		640.103	0.00239	71.534	0.05
641.71	0.000847283	71.945	0.05		641.705	-0.00126	70.566	0.05		641.706	0.000966548	71.69	0.05
643.31	0.000478056	72.2	0.05		643.309	-0.00114	70.72	0.05		643.31	5.31726e-05	71.842	0.05
644.91	-8.64676e-05	72.469	0.05		644.913	-0.00246	70.872	0.05		644.915	0.000866663	71.994	0.05
646.52	0.000704164	72.625	0.05		646.517	-0.00223	71.026	0.05		646.519	0.00173	72.149	0.05
648.12	0.000896977	72.779	0.05		648.122	-0.00225	71.179	0.05		648.124	0.00218	72.328	0.05
649.73	-0.00096307	72.949	0.05		649.725	-0.0014	71.333	0.05		649.728	0.00227	72.475	0.05
651.33	-0.001	73.118	0.05		651.33	-0.00127	71.488	0.05		651.331	0.00271	72.703	0.05
652.94	-0.00158	73.272	0.05		652.935	-0.00214	71.638	0.05		652.937	0.00351	72.858	0.05
654.54	-0.000487001	73.411	0.05		654.539	-0.00256	71.763	0.05		654.54	0.00408	73.014	0.05
656.14	-0.00175	73.594	0.05		656.143	-0.00155	72.228	0.05		656.145	0.00521	73.166	0.05
657.75	-0.00268	74.009	0.05		657.749	-0.0019	72.384	0.05		657.75	0.00517	73.319	0.05
659.35	-0.00291	74.163	0.05		659.352	-0.00117	72.539	0.05		659.352	0.00459	73.469	0.05
660.96	-0.00323	74.318	0.05		660.956	-0.00114	72.693	0.05		660.957	0.00424	73.626	0.05
662.56	-0.00388	74.474	0.05		662.56	-0.00068528	72.846	0.05		662.561	0.00301	74.116	0.05
664.16	-0.00324	74.64	0.05		664.164	-0.000703667	73.002	0.05		664.167	0.00275	74.27	0.05
665.77	-0.00353	74.808	0.05		665.77	-0.00156	73.185	0.05		665.771	0.00184	74.423	0.05
667.38	-0.0017	74.962	0.05		667.373	-0.00245	73.336	0.05		667.375	0.000698698	74.575	0.05
668.98	-0.00234	75.115	0.05		668.977	-0.00261	73.506	0.05		668.978	0.00117	74.744	0.05
670.58	-0.00148	75.269	0.05		670.582	-0.00291	73.675	0.05		670.582	-0.00122	74.886	0.05
672.19	-0.000380656	75.44	0.05		672.185	-0.00243	73.831	0.05		672.188	-0.00155	75.07	0.05
673.79	0.00059434	75.595	0.05		673.791	-0.00326	73.986	0.05		673.792	-0.00182	75.223	0.05
675.4	0.000316551	75.747	0.05		675.395	-0.00284	74.141	0.05		675.394	-0.00267	75.43	0.05
677	0.00111	75.9	0.05		676.999	-0.00237	74.294	0.05		677	-0.00188	75.7	0.05
678.6	0.00175	76.054	0.05		678.602	-0.00225	74.448	0.05		678.604	-0.00166	75.855	0.05
680.21	0.0017	76.209	0.05		680.207	-0.000977481	74.604	0.05		680.209	-0.00214	76.005	0.05
681.81	-0.000151567	76.365	0.05		681.811	-0.000922818	74.757	0.05		681.814	-0.00175	76.16	0.05
683.42	0.00026636	76.549	0.05		683.416	-1.39143e-05	74.969	0.05		683.417	-0.00263	76.313	0.05
685.02	0.00133	76.808	0.05		685.02	7.05655e-05	75.283	0.05		685.021	-0.00164	76.468	0.05
686.63	0.00142	77.075	0.05		686.624	-0.000943192	75.44	0.05		686.624	-0.000991395	76.624	0.05
688.23	0.00116	77.231	0.05		688.228	-0.000991395	75.593	0.05		688.231	-0.000426374	76.795	0.05
689.83	0.00188	77.384	0.05		689.832	-0.00186	75.748	0.05		689.835	0.000258409	76.95	0.05
691.44	0.00186	77.569	0.05		691.437	-0.00263	75.899	0.05		691.438	5.96328e-05	77.132	0.05
693.04	0.00111	77.769	0.05		693.041	-0.00299	76.052	0.05		693.043	-0.000137652	77.302	0.05
694.65	0.000644034	77.923	0.05		694.645	-0.00416	76.221	0.05		694.647	0.000998849	77.455	0.05
696.25	0.00222	78.079	0.05		696.25	-0.00401	76.375	0.05		696.252	0.000754355	77.612	0.05
697.86	0.0012	78.234	0.05		697.855	-0.00412	76.827	0.05		697.855	0.000831877	77.785	0.05
699.46	0.000769263	78.661	0.05		699.458	-0.00499	76.98	0.05		699.46	0.00146	77.937	0.05
701.06	-0.000402521	78.815	0.05		701.062	-0.00422	77.146	0.05		701.064	0.000808521	78.092	0.05
702.67	-0.00101	78.969	0.05		702.666	-0.0043	77.332	0.05		702.668	-0.000158027	78.292	0.05
704.27	-0.00109	79.123	0.05		704.271	-0.00414	77.486	0.05		704.273	-0.000571481	78.729	0.05
705.88	-0.00204	79.292	0.05		705.876	-0.00534	77.64	0.05		705.877	-0.0018	78.881	0.05
707.48	-0.0031	79.464	0.05		707.48	-0.00589	77.81	0.05		707.481	-0.00227	79.037	0.05
709.09	-0.00244	79.617	0.05		709.084	-0.00575	77.963	0.05		709.085	-0.00316	79.192	0.05
710.69	-0.00387	79.774	0.05		710.688	-0.00611	78.116	0.05		710.69	-0.00298	79.373	0.05
712.29	-0.00326	79.943	0.05		712.292	-0.00533	78.27	0.05		712.294	0.01008	79.517	0.05
713.9	-0.00473	80.098	0.05		713.896	-0.0051	78.421	0.05		713.898	0.03885	79.671	0.05
715.5	0.00147	80.252	0.05		715.501	-0.00163	78.575	0.05		715.503	0.07728	79.825	0.05
717.11	0.03782	80.406	0.05		717.105	0.02042	78.731	0.05				80.042	0.05
718.71	0.09979	80.561	0.05		718.709	0.05953	78.885	0.05				80.305	0.05
		80.732	0.05				79.041	0.05				80.458	0.05
		80.883	0.05				79.195	0.05				80.613	0.05
		81.036	0.05				79.395	0.05				80.767	0.05
		81.189	0.05				79.641	0.05				80.92	0.05
		81.494	0.05				79.9	0.05				81.074	0.05
		81.758	0.05				80.053	0.05				81.226	0.05
		81.924	0.05				80.205	0.05				81.409	0.05
		82.08	0.05				80.361	0.05				81.579	0.05
		82.224	0.05				80.53	0.05				81.741	0.05
		82.373	0.05				80.683	0.05				81.901	0.05
		82.528	0.05				80.853	0.05				82.054	0.05
		82.7	0.05				81.007	0.05				82.207	0.05
		82.885	0.05				81.152	0.05				82.361	0.05
		83.333	0.05				81.318	0.05				82.518	0.05
		83.487	0.05				81.489	0.05				82.672	0.05
		83.64	0.05				81.644	0.05				82.826	0.05
		83.795	0.05				81.795	0.05				83.097	0.05
		83.963	0.05				81.951	0.05				83.366	0.05
		84.118	0.05				82.106	0.05				83.521	0.05
		84.271	0.05				82.274	0.05				83.672	0.05
		84.425	0.05				82.429	0.05				83.828	0.05
		84.648	0.05				82.68	0.05				83.983	0.05
		84.797	0.05				82.954	0.05				84.159	0.05
		84.968	0.05				83.107	0.05				84.307	0.05
		85.122	0.05				83.262	0.05				84.491	0.05
		85.275	0.05				83.431	0.05				84.969	0.05
		85.429	0.05				83.575	0.05				85.123	0.05
		85.586	0.05				83.726	0.05				85.278	0.05
		85.739	0.05				83.883	0.05				85.431	0.05
		85.896	0.05				84.035	0.05				85.602	0.05
		86.161	0.05				84.258	0.05				85.755	0.05
		86.42	0.05				84.522	0.05				85.91	0.05
		86.577	0.05				84.693	0.05				86.066	0.05
		86.731	0.05				84.85	0.05				86.219	0.05
		86.902	0.05				85.002	0.05				86.388	0.05
		87.077	0.05				85.174	0.05				86.539	0.05
		87.224	0.05				85.326	0.05				86.681	0.05
		87.379	0.05				85.479	0.05				86.834	0.05
		87.535	0.05				85.65	0.05				86.99	0.05
		87.74	0.05				85.849	0.05				87.144	0.05
		88.029	0.05				86.004	0.05				87.297	0.05
		88.183	0.05				86.159	0.05				87.452	0.05
		88.339	0.05				86.315	0.05				87.914	0.05
		88.492	0.05				86.472	0.05				88.067	0.05
		88.644	0.05				86.624	0.05				88.221	0.05
		88.801	0.05				86.779	0.05				88.375	0.05
		88.957	0.05				86.932	0.05				88.53	0.05
		89.114	0.05				87.086	0.05				88.686	0.05
		89.265	0.05				87.314	0.05				88.872	0.05
		89.434	0.05				87.577	0.05				89.025	0.05
		89.605	0.05				87.745	0.05				89.18	0.05
		89.758	0.05				87.915	0.05				89.585	0.05
		89.911	0.05				88.071	0.05				89.727	0.05
		90.099	0.05				88.237	0.05				89.89	0.05
		90.252	0.05				88.411	0.05				90.047	0.05
		90.406	0.05				88.564	0.05				90.201	0.05
		90.574	0.05				88.735	0.05				90.355	0.05
		90.993	0.05				89.138	0.05				90.505	0.05
		91.134	0.05				89.294	0.05				90.661	0.05
		91.303	0.05				89.448	0.05				90.803	0.05
		91.456	0.05				89.587	0.05				90.967	0.05
		91.611	0.05				89.757	0.05				91.133	0.05
		91.765	0.05				89.908	0.05				91.28	0.05
		91.935	0.05				90.06	0.05				91.437	0.05
		92.088	0.05				90.214	0.05				91.59	0.05
		92.491	0.05				90.382	0.05				91.743	0.05
		92.643	0.05				90.533	0.05				91.896	0.05
		92.798	0.05				90.719	0.05				92.05	0.05
		92.964	0.05				90.888	0.05				92.203	0.05
		93.119	0.05				91.042	0.05				92.639	0.05
		93.273	0.05				91.199	0.05				92.824	0.05
		93.427	0.05				91.384	0.05				92.979	0.05
		93.582	0.05				91.536	0.05				93.132	0.05
		93.737	0.05				91.692	0.05				93.285	0.05
		93.938	0.05				92.002	0.05				93.439	0.05
		94.09	0.05				92.281	0.05				93.581	0.05
		94.26	0.05				92.436	0.05				93.73	0.05
		94.412	0.05				92.591	0.05				93.79	0.05
		94.566	0.05				92.747	0.05				94.208	0.05
		94.72	0.05				92.9	0.05				94.362	0.05
		94.874	0.05				93.056	0.05				94.513	0.05
		95.029	0.05				93.242	0.05				94.666	0.05
		95.216	0.05				93.396	0.05				94.819	0.05
		95.645	0.05				93.889	0.05				94.971	0.05
		95.798	0.05				94.06	0.05				95.094	0.05
		95.95	0.05				94.215	0.05				95.281	0.05
		96.102	0.05				94.399	0.05				95.451	0.05
		96.255	0.05				94.552	0.05				95.603	0.05
		96.407	0.05				94.706	0.05				95.757	0.05
		96.53	0.05				94.861	0.05				95.948	0.05
		96.718	0.05				95.017	0.05				96.094	0.05
		96.995	0.05				95.188	0.05				96.235	0.05
		97.255	0.05				95.342	0.05				96.401	0.05
		97.423	0.05				95.484	0.05				96.555	0.05
		97.577	0.05				95.635	0.05				96.71	0.05
		97.745	0.05				95.805	0.05				96.866	0.05
		97.898	0.05				95.96	0.05				97.298	0.05
		98.055	0.05				96.114	0.05				97.454	0.05
		98.21	0.05				96.267	0.05				97.623	0.05
		98.365	0.05				96.422	0.05				97.776	0.05
		98.519	0.05				96.62	0.05				97.93	0.05
		98.722	0.05				96.888	0.05				98.085	0.05
		98.875	0.05				97.043	0.05				98.239	0.05
		99.05	0.05				97.197	0.05				98.391	0.05
		99.201	0.05				97.339	0.05				98.636	0.05
		99.372	0.05				97.506	0.05				98.912	0.05
		99.527	0.05				97.66	0.05				99.066	0.05
		99.681	0.05				97.832	0.05				99.219	0.05
		99.853	0.05				98	0.05				99.388	0.05
		100.283	0.05				98.434	0.05				99.541	0.05
		100.439	0.05				98.588	0.05				99.697	0.05
		100.591	0.05				98.741	0.05				99.85	0.05
		100.776	0.05				98.893	0.05				100.003	0.05
		100.933	0.05				99.048	0.05				100.171	0.05
		101.103	0.05				99.218	0.05				100.314	0.05
		101.258	0.05				99.405	0.05				100.496	0.05
		101.412	0.05				99.558	0.05				100.651	0.05
		101.833	0.05				99.727	0.05				100.819	0.05
		101.987	0.05				99.88	0.05				100.989	0.05
		102.142	0.05				100.035	0.05				101.143	0.05
		102.295	0.05				100.187	0.05				101.297	0.05
		102.448	0.05				100.34	0.05				101.454	0.05
		102.599	0.05				100.494	0.05				101.659	0.05
		102.755	0.05				100.667	0.05				101.93	0.05
		102.907	0.05				100.836	0.05				102.085	0.05
		103.061	0.05				100.993	0.05				102.239	0.05
		103.2	0.05				101.458	0.05				102.393	0.05
		103.37	0.05				101.611	0.05				102.593	0.05
		103.525	0.05				101.767	0.05				102.748	0.05
		103.68	0.05				101.936	0.05				102.901	0.05
		103.844	0.05				102.09	0.05				103.054	0.05
		103.987	0.05				102.243	0.05				103.226	0.05
		104.139	0.05				102.415	0.05				103.381	0.05
		104.293	0.05				102.568	0.05				103.534	0.05
		104.446	0.05				102.988	0.05				103.692	0.05
		104.875	0.05				103.157	0.05				103.846	0.05
		105.03	0.05				103.31	0.05				104	0.05
		105.183	0.05				103.465	0.05				104.17	0.05
		105.338	0.05				103.619	0.05				104.322	0.05
		105.511	0.05				103.774	0.05				104.46	0.05
		105.665	0.05				103.931	0.05				104.725	0.05
		105.818	0.05				104.085	0.05				104.997	0.05
		105.972	0.05				104.253	0.05				105.152	0.05
		106.131	0.05				104.406	0.05				105.303	0.05
		106.282	0.05				104.565	0.05				105.454	0.05
		106.433	0.05				104.732	0.05				105.626	0.05
		106.587	0.05				104.945	0.05				105.799	0.05
		106.758	0.05				105.087	0.05				105.951	0.05
		106.913	0.05				105.24	0.05				106.103	0.05
		107.069	0.05				105.396	0.05				106.335	0.05
		107.224	0.05				105.565	0.05				106.616	0.05
		107.378	0.05				105.833	0.05				106.771	0.05
		107.678	0.05				106.112	0.05				106.925	0.05
		107.946	0.05				106.265	0.05				107.079	0.05
		108.1	0.05				106.421	0.05				107.234	0.05
		108.254	0.05				106.576	0.05				107.389	0.05
		108.435	0.05				106.731	0.05				107.589	0.05
		108.577	0.05				106.885	0.05				107.745	0.05
		108.746	0.05				107.039	0.05				107.982	0.05
		108.9	0.05				107.191	0.05				108.131	0.05
		109.055	0.05				107.344	0.05				108.285	0.05
		109.326	0.05				107.501	0.05				108.439	0.05
		109.59	0.05				107.643	0.05				108.581	0.05
		109.747	0.05				107.81	0.05				108.751	0.05
		109.901	0.05				107.963	0.05				108.918	0.05
		110.056	0.05				108.133	0.05				109.072	0.05
		110.21	0.05				108.288	0.05				109.365	0.05
		110.364	0.05				108.44	0.05				109.647	0.05
		110.519	0.05				108.594	0.05				109.8	0.05
		110.674	0.05				108.881	0.05				109.953	0.05
		110.823	0.05				109.154	0.05				110.108	0.05
		110.965	0.05				109.306	0.05				110.263	0.05
		111.165	0.05				109.462	0.05				110.4	0.05
		111.322	0.05				109.648	0.05				110.553	0.05
		111.475	0.05				109.805	0.05				110.706	0.05
		111.628	0.05				109.959	0.05				110.953	0.05
		111.783	0.05				110.113	0.05				111.232	0.05
		111.938	0.05				110.265	0.05				111.383	0.05
		112.107	0.05				110.687	0.05				111.535	0.05
		112.494	0.05				110.858	0.05				111.72	0.05
		112.648	0.05				111.011	0.05				111.889	0.05
		112.802	0.05				111.182	0.05				112.044	0.05
		112.955	0.05				111.353	0.05				112.212	0.05
		113.109	0.05				111.508	0.05				112.368	0.05
		113.274	0.05				111.663	0.05				112.551	0.05
		113.419	0.05				111.833	0.05				112.746	0.05
		113.574	0.05				111.985	0.05				112.893	0.05
		113.729	0.05				112.14	0.05				113.047	0.05
		113.972	0.05				112.296	0.05				113.218	0.05
		114.288	0.05				112.449	0.05				113.371	0.05
		114.444	0.05				112.602	0.05				113.526	0.05
		114.597	0.05				112.804	0.05				113.678	0.05
		114.754	0.05				112.957	0.05				113.771	0.05
		114.905	0.05				113.113	0.05				114.246	0.05
		115.06	0.05				113.265	0.05				114.401	0.05
		115.261	0.05				113.698	0.05				114.555	0.05
		115.673	0.05				113.855	0.05				114.707	0.05
		115.837	0.05				114.01	0.05				114.876	0.05
		115.991	0.05				114.164	0.05				115.031	0.05
		116.147	0.05				114.319	0.05				115.185	0.05
		116.302	0.05				114.53	0.05				115.339	0.05
		116.471	0.05				114.673	0.05				115.647	0.05
		116.627	0.05				114.794	0.05				115.921	0.05
		116.782	0.05				115.26	0.05				116.074	0.05
		116.935	0.05				115.418	0.05				116.213	0.05
		117.122	0.05				115.573	0.05				116.368	0.05
		117.292	0.05				115.74	0.05				116.522	0.05
		117.449	0.05				115.893	0.05				116.694	0.05
		117.604	0.05				116.046	0.05				116.849	0.05
		117.748	0.05				116.232	0.05				117.001	0.05
		117.911	0.05				116.387	0.05				117.172	0.05
		118.066	0.05				116.557	0.05				117.341	0.05
		118.218	0.05				116.712	0.05				117.526	0.05
		118.341	0.05				116.864	0.05				117.678	0.05
		118.821	0.05				117.05	0.05				117.832	0.05
		118.977	0.05				117.204	0.05				117.986	0.05
		119.132	0.05				117.359	0.05				118.139	0.05
		119.301	0.05				117.529	0.05				118.293	0.05
		119.453	0.05				117.685	0.05				118.481	0.05
		119.606	0.05				117.837	0.05				118.902	0.05
		119.792	0.05				118.297	0.05				119.056	0.05
		119.945	0.05				118.451	0.05				119.209	0.05
		120.142	0.05				118.605	0.05				119.364	0.05
		120.302	0.05				118.777	0.05				119.518	0.05
		120.455	0.05				118.934	0.05				119.703	0.05
		120.611	0.05				119.088	0.05				119.873	0.05
		120.769	0.05				119.289	0.05				120.029	0.05
		120.92	0.05				119.745	0.05				120.238	0.05
		121.073	0.05				119.908	0.05				120.51	0.05
		121.227	0.05				120.062	0.05				120.663	0.05
		121.378	0.05				120.231	0.05				120.815	0.05
		121.643	0.05				120.384	0.05				120.968	0.05
		121.922	0.05				120.554	0.05				121.123	0.05
		122.076	0.05				120.71	0.05				121.276	0.05
		122.231	0.05				120.864	0.05				121.433	0.05
		122.387	0.05				121.02	0.05				121.585	0.05
		122.541	0.05				121.188	0.05				121.741	0.05
		122.695	0.05				121.34	0.05				121.932	0.05
		122.818	0.05				121.495	0.05				122.078	0.05
		122.991	0.05				121.742	0.05				122.245	0.05
		123.261	0.05				121.892	0.05				122.398	0.05
		123.534	0.05				122.048	0.05				122.564	0.05
		123.686	0.05				122.201	0.05				122.719	0.05
		123.84	0.05				122.354	0.05				122.873	0.05
		123.993	0.05				122.679	0.05				123.028	0.05
		124.146	0.05				122.951	0.05				123.312	0.05
		124.299	0.05				123.105	0.05				123.586	0.05
		124.452	0.05				123.26	0.05				123.758	0.05
		124.606	0.05				123.386	0.05				123.91	0.05
		124.761	0.05				123.556	0.05				124.063	0.05
		124.926	0.05				123.709	0.05				124.217	0.05
		125.084	0.05				123.862	0.05				124.356	0.05
		125.253	0.05				124.03	0.05				124.526	0.05
		125.407	0.05				124.186	0.05				124.713	0.05
		125.562	0.05				124.343	0.05				125.147	0.05
		125.716	0.05				124.526	0.05				125.304	0.05
		125.869	0.05				124.682	0.05				125.456	0.05
		126.009	0.05				124.836	0.05				125.611	0.05
		126.174	0.05				124.991	0.05				125.781	0.05
		126.607	0.05				125.144	0.05				125.965	0.05
		126.763	0.05				125.3	0.05				126.12	0.05
		126.918	0.05				125.454	0.05				126.274	0.05
		127.07	0.05				125.853	0.05				126.458	0.05
		127.228	0.05				126.01	0.05				126.614	0.05
		127.383	0.05				126.178	0.05				126.756	0.05
		127.538	0.05				126.333	0.05				126.91	0.05
		127.691	0.05				126.526	0.05				127.065	0.05
		127.91	0.05				126.688	0.05				127.221	0.05
		128.183	0.05				126.842	0.05				127.375	0.05
		128.334	0.05				126.996	0.05				127.562	0.05
		128.488	0.05				127.309	0.05				127.715	0.05
		128.642	0.05				127.601	0.05				128.181	0.05
		128.795	0.05				127.771	0.05				128.334	0.05
		128.951	0.05				127.925	0.05				128.488	0.05
		129.139	0.05				128.081	0.05				128.64	0.05
		129.292	0.05				128.232	0.05				128.797	0.05
		129.447	0.05				128.383	0.05				128.963	0.05
		129.615	0.05				128.537	0.05				129.144	0.05
		129.771	0.05				128.691	0.05				129.293	0.05
		129.924	0.05				128.847	0.05				129.737	0.05
		130.075	0.05				129.017	0.05				129.892	0.05
		130.245	0.05				129.172	0.05				130.045	0.05
		130.399	0.05				129.328	0.05				130.197	0.05
		130.552	0.05				129.483	0.05				130.352	0.05
		130.705	0.05				129.653	0.05				130.507	0.05
		130.948	0.05				129.809	0.05				130.659	0.05
		131.223	0.05				129.964	0.05				130.811	0.05
		131.376	0.05				130.116	0.05				130.958	0.05
		131.53	0.05				130.362	0.05				131.122	0.05
		131.683	0.05				130.639	0.05				131.275	0.05
		131.851	0.05				130.793	0.05				131.445	0.05
		132.022	0.05				130.962	0.05				131.6	0.05
		132.176	0.05				131.148	0.05				131.754	0.05
		132.343	0.05				131.3	0.05				131.909	0.05
		132.76	0.05				131.454	0.05				132.064	0.05
		132.917	0.05				131.609	0.05				132.221	0.05
		133.072	0.05				131.765	0.05				132.375	0.05
		133.227	0.05				132.178	0.05				132.854	0.05
		133.383	0.05				132.334	0.05				133.009	0.05
		133.537	0.05				132.486	0.05				133.164	0.05
		133.692	0.05				132.643	0.05				133.321	0.05
		133.847	0.05				132.797	0.05				133.49	0.05
		134	0.05				132.951	0.05				133.644	0.05
		134.171	0.05				133.106	0.05				133.797	0.05
		134.324	0.05				133.259	0.05				133.953	0.05
		134.51	0.05				133.426	0.05				134.158	0.05
		134.665	0.05				133.599	0.05				134.45	0.05
		134.822	0.05				133.751	0.05				134.605	0.05
		134.976	0.05				133.923	0.05				134.759	0.05
		135.146	0.05				134.077	0.05				134.912	0.05
		135.301	0.05				134.229	0.05				135.066	0.05
		135.694	0.05				134.384	0.05				135.22	0.05
		135.857	0.05				134.541	0.05				135.422	0.05
		136.012	0.05				134.694	0.05				135.577	0.05
		136.168	0.05				134.851	0.05				135.748	0.05
		136.321	0.05				135.311	0.05				135.902	0.05
		136.476	0.05				135.466	0.05				136.058	0.05
		136.629	0.05				135.621	0.05				136.21	0.05
		136.814	0.05				135.777	0.05				136.364	0.05
		136.951	0.05				135.945	0.05				136.519	0.05
		137.366	0.05				136.086	0.05				136.672	0.05
		137.534	0.05				136.271	0.05				136.829	0.05
		137.687	0.05				136.427	0.05				136.985	0.05
		137.843	0.05				136.856	0.05				137.42	0.05
		137.997	0.05				137.024	0.05				137.576	0.05
		138.151	0.05				137.178	0.05				137.73	0.05
		138.306	0.05				137.334	0.05				137.884	0.05
		138.447	0.05				137.489	0.05				138.037	0.05
		138.612	0.05				137.643	0.05				138.19	0.05
		138.782	0.05				137.799	0.05				138.344	0.05
		138.935	0.05				137.952	0.05				138.498	0.05
		139.092	0.05				138.124	0.05				138.651	0.05
		139.246	0.05				138.32	0.05				139.081	0.05
		139.417	0.05				138.463	0.05				139.234	0.05
		139.573	0.05				138.618	0.05				139.387	0.05
		139.726	0.05				138.803	0.05				139.531	0.05
		139.878	0.05				138.958	0.05				139.697	0.05
		140.161	0.05				139.112	0.05				139.85	0.05
		140.448	0.05				139.263	0.05				140.005	0.05
		140.604	0.05				139.414	0.05				140.162	0.05
		140.777	0.05				139.65	0.05				140.331	0.05
		140.93	0.05				139.925	0.05				140.483	0.05
		141.084	0.05				140.08	0.05				140.638	0.05
		141.239	0.05				140.232	0.05				140.793	0.05
		141.392	0.05				140.387	0.05				140.957	0.05
		141.546	0.05				140.557	0.05				141.119	0.05
		141.732	0.05				140.712	0.05				141.276	0.05
		141.886	0.05				140.881	0.05				141.435	0.05
		142.04	0.05				141.033	0.05				141.576	0.05
		142.192	0.05				141.281	0.05				141.865	0.05
		142.346	0.05				141.559	0.05				142.133	0.05
		142.5	0.05				141.714	0.05				142.29	0.05
		142.669	0.05				141.869	0.05				142.445	0.05
		142.822	0.05				142.025	0.05				142.646	0.05
		142.978	0.05				142.178	0.05				142.801	0.05
		143.431	0.05				142.33	0.05				142.954	0.05
		143.581	0.05				142.516	0.05				143.111	0.05
		143.733	0.05				142.673	0.05				143.265	0.05
		143.886	0.05				142.87	0.05				143.436	0.05
		144.043	0.05				143.025	0.05				143.59	0.05
		144.21	0.05				143.18	0.05				143.743	0.05
		144.363	0.05				143.334	0.05				143.913	0.05
		144.519	0.05				143.489	0.05				144.069	0.05
		144.611	0.05				143.644	0.05				144.224	0.05
		145.048	0.05				143.8	0.05				144.377	0.05
		145.201	0.05				143.953	0.05				144.53	0.05
		145.353	0.05				144.106	0.05				144.716	0.05
		145.509	0.05				144.54	0.05				145.175	0.05
		145.662	0.05				144.694	0.05				145.326	0.05
		145.815	0.05				144.847	0.05				145.479	0.05
		145.969	0.05				145.006	0.05				145.634	0.05
		146.124	0.05				145.159	0.05				145.798	0.05
		146.295	0.05				145.329	0.05				145.942	0.05
		146.445	0.05				145.5	0.05				146.096	0.05
		146.604	0.05				145.64	0.05				146.251	0.05
		146.76	0.05				145.867	0.05				146.474	0.05
		146.915	0.05				146.147	0.05				146.801	0.05
		147.056	0.05				146.303	0.05				146.954	0.05
		147.224	0.05				146.473	0.05				147.107	0.05
		147.378	0.05				146.624	0.05				147.262	0.05
		147.532	0.05				146.778	0.05				147.416	0.05
		147.814	0.05				146.932	0.05				147.573	0.05
		148.116	0.05				147.086	0.05				147.726	0.05
		148.27	0.05				147.244	0.05				147.897	0.05
		148.425	0.05				147.446	0.05				148.067	0.05
		148.578	0.05				147.655	0.05				148.236	0.05
		148.731	0.05				147.819	0.05				148.392	0.05
		148.887	0.05				147.973	0.05				148.546	0.05
		149.057	0.05				148.127	0.05				148.714	0.05
		149.21	0.05				148.284	0.05				148.857	0.05
		149.639	0.05				148.438	0.05				149.026	0.05
		149.793	0.05				148.592	0.05				149.18	0.05
		149.945	0.05				148.683	0.05				149.334	0.05
		150.098	0.05				149.159	0.05				149.786	0.05
		150.252	0.05				149.313	0.05				149.94	0.05
		150.405	0.05				149.47	0.05				150.092	0.05
		150.558	0.05				149.623	0.05				150.262	0.05
		150.713	0.05				149.776	0.05				150.416	0.05
		150.869	0.05				149.931	0.05				150.558	0.05
		151.023	0.05				150.071	0.05				150.709	0.05
		151.193	0.05				150.239	0.05				150.862	0.05
		151.363	0.05				150.533	0.05				151.149	0.05
		151.517	0.05				150.81	0.05				151.42	0.05
		151.671	0.05				150.966	0.05				151.573	0.05
		151.825	0.05				151.123	0.05				151.73	0.05
		151.979	0.05				151.276	0.05				151.885	0.05
		152.132	0.05				151.433	0.05				152.04	0.05
		152.256	0.05				151.585	0.05				152.196	0.05
		152.701	0.05				151.74	0.05				152.351	0.05
		152.856	0.05				151.898	0.05				152.503	0.05
		153.012	0.05				152.052	0.05				152.673	0.05
		153.169	0.05				152.208	0.05				152.828	0.05
		153.335	0.05				152.396	0.05				152.997	0.05
		153.489	0.05				152.55	0.05				153.166	0.05
		153.627	0.05				152.705	0.05				153.322	0.05
		153.766	0.05				152.86	0.05				153.474	0.05
		154.028	0.05				153.013	0.05				153.644	0.05
		154.302	0.05				153.17	0.05				153.796	0.05
		154.472	0.05				153.337	0.05				153.963	0.05
		154.626	0.05				153.593	0.05				154.409	0.05
		154.78	0.05				153.865	0.05				154.563	0.05
		154.937	0.05				154.018	0.05				154.718	0.05
		155.09	0.05				154.171	0.05				154.905	0.05
		155.257	0.05				154.325	0.05				155.055	0.05
		155.411	0.05				154.48	0.05				155.21	0.05
		155.563	0.05				154.641	0.05				155.362	0.05
		155.734	0.05				154.787	0.05				155.516	0.05
		155.886	0.05				154.943	0.05				155.758	0.05
		156.041	0.05				155.222	0.05				156.044	0.05
		156.194	0.05				155.508	0.05				156.199	0.05
		156.347	0.05				155.66	0.05				156.355	0.05
		156.499	0.05				155.813	0.05				156.511	0.05
		156.653	0.05				155.967	0.05				156.663	0.05
		156.811	0.05				156.121	0.05				156.815	0.05
		157.08	0.05				156.275	0.05				156.97	0.05
		157.349	0.05				156.475	0.05				157.138	0.05
		157.501	0.05				156.628	0.05				157.29	0.05
		157.656	0.05				156.785	0.05				157.461	0.05
		157.798	0.05				156.94	0.05				157.633	0.05
		157.965	0.05				157.095	0.05				157.789	0.05
		158.136	0.05				157.266	0.05				157.942	0.05
		158.288	0.05				157.419	0.05				158.096	0.05
		158.443	0.05				157.572	0.05				158.252	0.05
		158.67	0.05				157.727	0.05				158.404	0.05
		158.939	0.05				157.897	0.05				158.559	0.05
		159.093	0.05				158.052	0.05				158.821	0.05
		159.247	0.05				158.535	0.05				159.085	0.05
		159.4	0.05				158.687	0.05				159.239	0.05
		159.556	0.05				158.842	0.05				159.39	0.05
		159.712	0.05				159.011	0.05				159.546	0.05
		159.896	0.05				159.165	0.05				159.701	0.05
		160.051	0.05				159.317	0.05				159.853	0.05
		160.206	0.05				159.487	0.05				160.022	0.05
		160.362	0.05				159.641	0.05				160.174	0.05
		160.524	0.05				160.085	0.05				160.396	0.05
		160.671	0.05				160.254	0.05				160.673	0.05
		160.825	0.05				160.407	0.05				160.855	0.05
		161.012	0.05				160.609	0.05				161.024	0.05
		161.181	0.05				160.766	0.05				161.175	0.05
		161.335	0.05				160.919	0.05				161.331	0.05
		161.488	0.05				161.075	0.05				161.485	0.05
		161.719	0.05				161.229	0.05				161.642	0.05
		161.998	0.05				161.411	0.05				161.796	0.05
		162.153	0.05				161.563	0.05				161.952	0.05
		162.308	0.05				161.717	0.05				162.104	0.05
		162.459	0.05				161.87	0.05				162.261	0.05
		162.628	0.05				162.025	0.05				162.429	0.05
		162.781	0.05				162.178	0.05				162.583	0.05
		162.981	0.05				162.334	0.05				162.755	0.05
		163.137	0.05				162.486	0.05				162.924	0.05
		163.567	0.05				162.641	0.05				163.076	0.05
		163.721	0.05				163.122	0.05				163.259	0.05
		163.873	0.05				163.277	0.05				163.726	0.05
		164.042	0.05				163.446	0.05				163.88	0.05
		164.227	0.05				163.601	0.05				164.035	0.05
		164.382	0.05				163.758	0.05				164.189	0.05
		164.536	0.05				163.927	0.05				164.341	0.05
		164.689	0.05				164.079	0.05				164.498	0.05
		164.876	0.05				164.231	0.05				164.652	0.05
		165.046	0.05				164.457	0.05				164.793	0.05
		165.248	0.05				164.73	0.05				164.855	0.05
		165.403	0.05				164.897	0.05				165.306	0.05
		165.556	0.05				165.052	0.05				165.458	0.05
		165.711	0.05				165.206	0.05				165.61	0.05
		165.881	0.05				165.361	0.05				165.762	0.05
		166.039	0.05				165.515	0.05				165.931	0.05
		166.136	0.05				165.672	0.05				166.085	0.05
		166.588	0.05				165.825	0.05				166.238	0.05
		166.758	0.05				165.977	0.05				166.391	0.05
		166.911	0.05				166.16	0.05				166.563	0.05
		167.065	0.05				166.317	0.05				166.718	0.05
		167.221	0.05				166.472	0.05				166.872	0.05
		167.373	0.05				166.63	0.05				167.041	0.05
		167.526	0.05				166.778	0.05				167.195	0.05
		167.695	0.05				166.948	0.05				167.346	0.05
		167.945	0.05				167.118	0.05				167.502	0.05
		168.222	0.05				167.302	0.05				167.657	0.05
		168.375	0.05				167.705	0.05				167.811	0.05
		168.529	0.05				167.858	0.05				168.061	0.05
		168.684	0.05				168.01	0.05				168.335	0.05
		168.836	0.05				168.164	0.05				168.488	0.05
		168.991	0.05				168.316	0.05				168.644	0.05
		169.146	0.05				168.471	0.05				168.798	0.05
		169.301	0.05				168.624	0.05				168.954	0.05
		169.473	0.05				168.794	0.05				169.11	0.05
		169.641	0.05				168.946	0.05				169.234	0.05
		169.796	0.05				169.087	0.05				169.404	0.05
		169.954	0.05				169.24	0.05				169.679	0.05
		170.109	0.05				169.394	0.05				169.958	0.05
		170.261	0.05				169.548	0.05				170.113	0.05
		170.415	0.05				169.702	0.05				170.27	0.05
		170.567	0.05				169.841	0.05				170.425	0.05
		170.723	0.05				170.012	0.05				170.58	0.05
		171.007	0.05				170.165	0.05				170.735	0.05
		171.278	0.05				170.319	0.05				170.889	0.05
		171.431	0.05				170.78	0.05				171.042	0.05
		171.585	0.05				170.964	0.05				171.196	0.05
		171.754	0.05				171.116	0.05				171.352	0.05
		171.911	0.05				171.273	0.05				171.506	0.05
		172.063	0.05				171.426	0.05				171.676	0.05
		172.214	0.05				171.582	0.05				171.828	0.05
		172.412	0.05				171.75	0.05				171.981	0.05
		172.845	0.05				171.906	0.05				172.134	0.05
		173.013	0.05				172.338	0.05				172.289	0.05
		173.168	0.05				172.492	0.05				172.446	0.05
		173.322	0.05				172.646	0.05				172.756	0.05
		173.476	0.05				172.797	0.05				173.027	0.05
		173.631	0.05				172.951	0.05				173.183	0.05
		173.818	0.05				173.108	0.05				173.335	0.05
		173.971	0.05				173.276	0.05				173.475	0.05
		174.141	0.05				173.464	0.05				173.642	0.05
		174.295	0.05				173.928	0.05				173.797	0.05
		174.447	0.05				174.082	0.05				173.953	0.05
		174.603	0.05				174.235	0.05				174.152	0.05
		174.829	0.05				174.357	0.05				174.627	0.05
		174.985	0.05				174.527	0.05				174.782	0.05
		175.139	0.05				174.684	0.05				174.937	0.05
		175.294	0.05				174.838	0.05				175.092	0.05
		175.447	0.05				174.993	0.05				175.262	0.05
		175.881	0.05				175.149	0.05				175.414	0.05
		176.037	0.05				175.318	0.05				175.599	0.05
		176.19	0.05				175.502	0.7				175.752	0.05
		176.344	0.05				175.726	0.7				175.934	0.05
		176.498	0.05				175.92	0.7				176.108	0.05
		176.651	0.05				176.139	0.7				176.263	0.05
		176.82	0.05				176.371	0.7				176.418	0.05
		177.009	0.05				176.509	0.7				176.589	0.05
		177.425	0.05				177.427	0.7				176.742	0.05
		177.58	0.05				177.581	0.7				176.896	0.05
		177.734	0.05				177.826	0.7				177.049	0.05
		177.89	0.05				178.01	0.7				177.205	0.05
		178.041	0.05				178.175	0.7				177.673	1.1
		178.194	0.05				178.325	0.7				177.927	1.1
		178.346	0.05				178.515	0.7				178.076	1.1
		178.501	0.05				179.016	0.7				178.245	1.1
		178.654	0.05				179.17	0.7				178.427	1.1
		178.808	0.05				179.325	0.7				178.575	1.1
		178.98	0.05				179.48	0.7				178.711	1.1
		179.148	0.05				179.648	0.7				179.435	1.1
		179.331	0.05				179.801	0.7				179.578	1.1
		179.473	0.05				179.973	0.7				179.756	1.1
		179.627	0.05				180.129	0.7				179.987	1.1
		179.778	0.05				180.312	0.7				180.12	1.1
		179.95	0.05				180.608	0.7				180.277	1.1
		180.227	0.341				180.761	0.7				180.441	1.1
		180.52	0.4				180.918	0.7				180.575	1.1
		180.71	0.4				181.075	0.7				181.429	1.1
		180.863	0.4				181.229	0.7				181.581	1.1
		181.05	0.4				181.384	0.7				181.728	1.1
		181.25	0.4				181.522	0.7				181.92	1.1
		181.525	0.4				181.689	0.7				182.067	1.1
		181.7	0.4				181.843	0.7				182.22	1.1
		182.447	0.4				182.014	0.7				182.369	1.1
		182.593	0.4				182.169	0.7				182.532	1.1
		182.76	0.4				182.325	0.7				182.819	1.1
		182.969	0.4				182.477	0.7				183.116	1.1
		183.222	0.4				182.673	0.7				183.27	1.1
		183.404	0.4				182.829	0.7				183.424	1.1
		184.296	0.4				182.984	0.7				183.595	1.1
		184.451	0.4				183.137	0.7				183.752	1.1
		184.627	0.4				183.597	0.7				183.907	1.1
		184.769	0.4				183.768	0.7				184.056	1.1
		184.91	0.4				183.921	0.7				184.197	1.1
		185.094	0.4				184.074	0.7				184.43	1.1
		185.235	0.4				184.23	0.7				184.725	1.1
		185.405	0.4				184.376	0.7				184.881	1.1
		185.498	0.4				184.521	0.7				185.033	1.1
		185.995	0.4				184.678	0.7				185.185	1.1
		186.147	0.4				184.954	0.7				185.354	1.1
		186.301	0.4				185.235	0.7				185.504	1.1
		186.454	0.4				185.389	0.7				185.689	1.1
		186.611	0.4				185.558	0.7				185.858	1.1
		186.763	0.4				185.742	0.7				186.309	1.1
		186.947	0.4				185.927	0.7				186.462	1.1
		187.116	0.4				186.08	0.7				186.618	1.1
		187.578	0.4				186.235	0.7				186.77	1.1
		187.768	0.4				186.39	0.7				186.925	1.1
		187.914	0.4				186.575	0.7				187.078	1.1
		188.084	0.4				186.769	0.7				187.233	1.1
		188.236	0.4				186.916	0.7				187.387	1.1
		188.387	0.4				187.07	0.7				187.558	1.1
		188.545	0.4				187.239	0.7				187.758	1.1
		188.701	0.4				187.393	0.7				187.913	1.1
		189.132	0.4				187.547	0.7				188.067	1.1
		189.283	0.4				187.718	0.7				188.237	1.1
		189.438	0.4				187.81	0.7				188.392	1.1
		189.596	0.4				188.238	0.7				188.545	1.1
		189.751	0.4				188.391	0.7				188.713	1.1
		189.904	0.4				188.545	0.7				188.869	1.1
		190.077	0.4				188.701	0.7				189.332	1.1
		190.26	0.4				188.856	0.7				189.485	1.1
		190.711	0.4				189.01	0.7				189.639	1.1
		190.869	0.4				189.164	0.7				189.808	1.1
		191.022	0.4				189.307	0.7				189.963	1.1
		191.221	0.4				189.55	0.7				190.117	1.1
		191.375	0.4				189.83	0.7				190.269	1.1
		191.529	0.4				189.984	0.7				190.424	1.1
		191.681	0.4				190.137	0.7				190.653	1.1
		191.834	0.4				190.309	0.7				190.793	1.1
		191.993	0.4				190.462	0.7				190.963	1.1
		192.163	0.4				190.618	0.7				191.117	1.1
		192.326	0.4				190.77	0.7				191.268	1.1
		192.471	0.4				190.927	0.7				191.422	1.1
		192.624	0.4				191.081	0.7				191.573	1.1
		192.775	0.4				191.237	0.7				191.727	1.1
		192.93	0.4				191.405	0.7				191.882	1.1
		193.087	0.4				191.578	0.7				192.327	1.1
		193.243	0.4				191.73	0.7				192.481	1.1
		193.544	0.4				191.882	0.7				192.632	1.1
		193.827	0.4				192.035	0.7				192.786	1.1
		193.98	0.4				192.186	0.7				193.03	1.1
		194.15	0.4				192.354	0.7				193.17	1.1
		194.308	0.4				192.566	0.7				193.324	1.1
		194.476	0.4				192.85	0.7				193.478	1.1
		194.706	0.4				193.004	0.7				193.922	1.1
		194.86	0.4				193.158	0.7				194.074	1.1
		195.139	0.4				193.357	0.7				194.229	1.1
		195.431	0.4				193.511	0.7				194.382	1.1
		195.584	0.4				193.663	0.7				194.536	1.1
		195.74	0.4				193.815	0.7				194.688	1.1
		195.908	0.4				193.981	0.7				194.874	1.1
		196.063	0.4				194.463	0.7				195.031	1.1
		196.214	0.4				194.618	0.7				195.2	1.1
		196.414	0.4				194.774	0.7				195.408	1.1
		196.568	0.4				194.929	0.7				195.553	1.1
		196.735	0.4				195.1	0.7				195.704	1.1
		196.89	0.4				195.252	0.7				195.859	1.1
		197.068	0.4				195.454	0.7				196.03	1.1
		197.212	0.4				195.608	0.7				196.185	1.1
[truncated: 2,887 more rows]

## Sheet: Supp Fig 3
Supplementary Fig. 3a					Supplementary Fig. 3b					Supplementary Fig. 3c					Supplementary Fig. 3d					Supplementary Fig. 3e					Supplementary Fig. 3f					Supplementary Fig. 3g					Supplementary Fig. 3h					Supplementary Fig. 3ai
[truncated: 2,898 more rows]

[truncated: 45 more sheets: Supp Fig 4, Supp Fig 5, Supp Fig 6, Supp Fig 7, Supp Fig 8, Supp Fig 9, Supp Fig 10, Supp Fig 11, Supp Fig 12, Supp Fig 13, Supp Fig 14, Supp Fig 15, Supp Fig 16, Supp Fig 17, Supp Fig 18, Supp Fig 19, Supp Fig 20, Supp Fig 21, Supp Fig 22, Supp Fig 23 …]
